# Supplementary material for: Gene Regulatory Network Inference and Gene Module Regulating Virulence in Fusarium oxysporum
Source: Front Microbiol. 2022 Jun 2;13:861528. doi: 10.3389/fmicb.2022.861528 (PMC9201490; doi:10.3389/fmicb.2022.861528)
Supplement: Supplementary file 1 [file Table_1.XLSX]

## Sheet: Hoja1
Table S1. Gene regulatory network of F. oxysporum
organism	source	tf_name	tf_ortho_names	target	tg_name	tg_ortho_names	interaction	tfbs_count
Foxysporum	FOXG_00040	FOXG_00040	crzA	FOXG_00193	FOXG_00193		+	0
Foxysporum	FOXG_00040	FOXG_00040	crzA	FOXG_00407	FOXG_00407		+	0
Foxysporum	FOXG_00040	FOXG_00040	crzA	FOXG_01023	FOXG_01023		+	0
Foxysporum	FOXG_00040	FOXG_00040	crzA	FOXG_01036	FOXG_01036		+	0
Foxysporum	FOXG_00040	FOXG_00040	crzA	FOXG_02725	FOXG_02725		+	0
Foxysporum	FOXG_00040	FOXG_00040	crzA	FOXG_02820	FOXG_02820		+	1
Foxysporum	FOXG_00040	FOXG_00040	crzA	FOXG_03015	FOXG_03015		+	0
Foxysporum	FOXG_00040	FOXG_00040	crzA	FOXG_03997	FOXG_03997		+	0
Foxysporum	FOXG_00040	FOXG_00040	crzA	FOXG_04182	FOXG_04182		+	0
Foxysporum	FOXG_00040	FOXG_00040	crzA	FOXG_04598	FOXG_04598		+	1
Foxysporum	FOXG_00040	FOXG_00040	crzA	FOXG_04904	FOXG_04904		+	0
Foxysporum	FOXG_00040	FOXG_00040	crzA	FOXG_05975	FOXG_05975		+	0
Foxysporum	FOXG_00040	FOXG_00040	crzA	FOXG_07499	FOXG_07499		+	0
Foxysporum	FOXG_00040	FOXG_00040	crzA	FOXG_08724	FOXG_08724		+	1
Foxysporum	FOXG_00040	FOXG_00040	crzA	FOXG_09457	FOXG_09457		+	0
Foxysporum	FOXG_00040	FOXG_00040	crzA	FOXG_09666	FOXG_09666		+	1
Foxysporum	FOXG_00040	FOXG_00040	crzA	FOXG_10713	FOXG_10713		+	1
Foxysporum	FOXG_00040	FOXG_00040	crzA	FOXG_11831	FOXG_11831		+	0
Foxysporum	FOXG_00040	FOXG_00040	crzA	FOXG_12345	FOXG_12345		+	0
Foxysporum	FOXG_00040	FOXG_00040	crzA	FOXG_12747	FOXG_12747		+	0
Foxysporum	FOXG_00040	FOXG_00040	crzA	FOXG_12908	FOXG_12908		+	1
Foxysporum	FOXG_00040	FOXG_00040	crzA	FOXG_16865	FOXG_16865		+	0
Foxysporum	FOXG_00073	FOXG_00073	flbB	FOXG_00023	FOXG_00023		+	0
Foxysporum	FOXG_00073	FOXG_00073	flbB	FOXG_00036	FOXG_00036		+	0
Foxysporum	FOXG_00073	FOXG_00073	flbB	FOXG_00052	FOXG_00052		+	0
Foxysporum	FOXG_00073	FOXG_00073	flbB	FOXG_00075	FOXG_00075		+	0
Foxysporum	FOXG_00073	FOXG_00073	flbB	FOXG_00088	FOXG_00088		+	1
Foxysporum	FOXG_00073	FOXG_00073	flbB	FOXG_00090	FOXG_00090		+	1
Foxysporum	FOXG_00073	FOXG_00073	flbB	FOXG_00103	FOXG_00103		+	0
Foxysporum	FOXG_00073	FOXG_00073	flbB	FOXG_00110	FOXG_00110		+	0
Foxysporum	FOXG_00073	FOXG_00073	flbB	FOXG_00118	FOXG_00118		+	0
Foxysporum	FOXG_00073	FOXG_00073	flbB	FOXG_00139	FOXG_00139		+	1
Foxysporum	FOXG_00073	FOXG_00073	flbB	FOXG_00172	FOXG_00172		+	1
Foxysporum	FOXG_00073	FOXG_00073	flbB	FOXG_00184	FOXG_00184		+	0
Foxysporum	FOXG_00073	FOXG_00073	flbB	FOXG_00196	FOXG_00196		+	1
Foxysporum	FOXG_00073	FOXG_00073	flbB	FOXG_00204	FOXG_00204		+	0
Foxysporum	FOXG_00073	FOXG_00073	flbB	FOXG_00216	FOXG_00216		+	1
Foxysporum	FOXG_00073	FOXG_00073	flbB	FOXG_00221	FOXG_00221		+	0
Foxysporum	FOXG_00073	FOXG_00073	flbB	FOXG_00233	FOXG_00233		+	0
Foxysporum	FOXG_00073	FOXG_00073	flbB	FOXG_00254	FOXG_00254		+	1
Foxysporum	FOXG_00073	FOXG_00073	flbB	FOXG_00255	FOXG_00255		+	1
Foxysporum	FOXG_00073	FOXG_00073	flbB	FOXG_00261	FOXG_00261		+	0
Foxysporum	FOXG_00073	FOXG_00073	flbB	FOXG_00263	FOXG_00263		+	1
Foxysporum	FOXG_00073	FOXG_00073	flbB	FOXG_00288	FOXG_00288		+	0
Foxysporum	FOXG_00073	FOXG_00073	flbB	FOXG_00305	FOXG_00305		+	0
Foxysporum	FOXG_00073	FOXG_00073	flbB	FOXG_00311	FOXG_00311		+	0
Foxysporum	FOXG_00073	FOXG_00073	flbB	FOXG_00350	FOXG_00350		+	0
Foxysporum	FOXG_00073	FOXG_00073	flbB	FOXG_00353	FOXG_00353		+	0
Foxysporum	FOXG_00073	FOXG_00073	flbB	FOXG_00361	FOXG_00361		+	2
Foxysporum	FOXG_00073	FOXG_00073	flbB	FOXG_00372	FOXG_00372		+	0
Foxysporum	FOXG_00073	FOXG_00073	flbB	FOXG_00460	FOXG_00460		+	0
Foxysporum	FOXG_00073	FOXG_00073	flbB	FOXG_00472	FOXG_00472		+	0
Foxysporum	FOXG_00073	FOXG_00073	flbB	FOXG_00487	FOXG_00487		+	1
Foxysporum	FOXG_00073	FOXG_00073	flbB	FOXG_00490	FOXG_00490		+	1
Foxysporum	FOXG_00073	FOXG_00073	flbB	FOXG_00508	FOXG_00508		+	0
Foxysporum	FOXG_00073	FOXG_00073	flbB	FOXG_00521	FOXG_00521		+	0
Foxysporum	FOXG_00073	FOXG_00073	flbB	FOXG_00525	FOXG_00525		+	1
Foxysporum	FOXG_00073	FOXG_00073	flbB	FOXG_00539	FOXG_00539		+	1
Foxysporum	FOXG_00073	FOXG_00073	flbB	FOXG_00550	FOXG_00550		+	0
Foxysporum	FOXG_00073	FOXG_00073	flbB	FOXG_00571	FOXG_00571		+	0
Foxysporum	FOXG_00073	FOXG_00073	flbB	FOXG_00577	FOXG_00577		+	1
Foxysporum	FOXG_00073	FOXG_00073	flbB	FOXG_00579	FOXG_00579		+	1
Foxysporum	FOXG_00073	FOXG_00073	flbB	FOXG_00584	FOXG_00584		+	1
Foxysporum	FOXG_00073	FOXG_00073	flbB	FOXG_00586	FOXG_00586		+	0
Foxysporum	FOXG_00073	FOXG_00073	flbB	FOXG_00602	FOXG_00602		+	0
Foxysporum	FOXG_00073	FOXG_00073	flbB	FOXG_00604	FOXG_00604		+	1
Foxysporum	FOXG_00073	FOXG_00073	flbB	FOXG_00616	FOXG_00616		+	0
Foxysporum	FOXG_00073	FOXG_00073	flbB	FOXG_00624	FOXG_00624		+	0
Foxysporum	FOXG_00073	FOXG_00073	flbB	FOXG_00634	FOXG_00634		+	0
Foxysporum	FOXG_00073	FOXG_00073	flbB	FOXG_00638	FOXG_00638		+	0
Foxysporum	FOXG_00073	FOXG_00073	flbB	FOXG_00654	FOXG_00654		+	0
Foxysporum	FOXG_00073	FOXG_00073	flbB	FOXG_00679	FOXG_00679		+	2
Foxysporum	FOXG_00073	FOXG_00073	flbB	FOXG_00684	FOXG_00684		+	1
Foxysporum	FOXG_00073	FOXG_00073	flbB	FOXG_00685	FOXG_00685		+	0
Foxysporum	FOXG_00073	FOXG_00073	flbB	FOXG_00692	FOXG_00692		+	0
Foxysporum	FOXG_00073	FOXG_00073	flbB	FOXG_00699	FOXG_00699		+	0
Foxysporum	FOXG_00073	FOXG_00073	flbB	FOXG_00763	FOXG_00763		+	1
Foxysporum	FOXG_00073	FOXG_00073	flbB	FOXG_00769	FOXG_00769		+	1
Foxysporum	FOXG_00073	FOXG_00073	flbB	FOXG_00779	FOXG_00779		+	0
Foxysporum	FOXG_00073	FOXG_00073	flbB	FOXG_00793	FOXG_00793		+	0
Foxysporum	FOXG_00073	FOXG_00073	flbB	FOXG_00800	FOXG_00800		+	0
Foxysporum	FOXG_00073	FOXG_00073	flbB	FOXG_00821	FOXG_00821		+	0
Foxysporum	FOXG_00073	FOXG_00073	flbB	FOXG_00822	FOXG_00822		+	0
Foxysporum	FOXG_00073	FOXG_00073	flbB	FOXG_00823	FOXG_00823		+	0
Foxysporum	FOXG_00073	FOXG_00073	flbB	FOXG_00835	FOXG_00835		+	0
Foxysporum	FOXG_00073	FOXG_00073	flbB	FOXG_00837	FOXG_00837		+	1
Foxysporum	FOXG_00073	FOXG_00073	flbB	FOXG_00851	FOXG_00851		+	0
Foxysporum	FOXG_00073	FOXG_00073	flbB	FOXG_00864	FOXG_00864		+	1
Foxysporum	FOXG_00073	FOXG_00073	flbB	FOXG_00869	FOXG_00869		+	1
Foxysporum	FOXG_00073	FOXG_00073	flbB	FOXG_00871	FOXG_00871		+	1
Foxysporum	FOXG_00073	FOXG_00073	flbB	FOXG_00874	FOXG_00874		-	2
Foxysporum	FOXG_00073	FOXG_00073	flbB	FOXG_00893	FOXG_00893		+	0
Foxysporum	FOXG_00073	FOXG_00073	flbB	FOXG_00898	FOXG_00898		+	0
Foxysporum	FOXG_00073	FOXG_00073	flbB	FOXG_00924	FOXG_00924		+	0
Foxysporum	FOXG_00073	FOXG_00073	flbB	FOXG_00936	FOXG_00936		+	1
Foxysporum	FOXG_00073	FOXG_00073	flbB	FOXG_00962	FOXG_00962		+	1
Foxysporum	FOXG_00073	FOXG_00073	flbB	FOXG_00963	FOXG_00963		+	1
Foxysporum	FOXG_00073	FOXG_00073	flbB	FOXG_00972	FOXG_00972		+	1
Foxysporum	FOXG_00073	FOXG_00073	flbB	FOXG_00984	FOXG_00984		+	0
Foxysporum	FOXG_00073	FOXG_00073	flbB	FOXG_00995	FOXG_00995		+	2
Foxysporum	FOXG_00073	FOXG_00073	flbB	FOXG_01006	FOXG_01006		+	0
Foxysporum	FOXG_00073	FOXG_00073	flbB	FOXG_01019	NOP7	NOP7	+	1
Foxysporum	FOXG_00073	FOXG_00073	flbB	FOXG_01039	FOXG_01039		+	1
Foxysporum	FOXG_00073	FOXG_00073	flbB	FOXG_01058	FOXG_01058		+	0
Foxysporum	FOXG_00073	FOXG_00073	flbB	FOXG_01064	NAT10	NAT10	+	0
Foxysporum	FOXG_00073	FOXG_00073	flbB	FOXG_01075	FOXG_01075		+	2
Foxysporum	FOXG_00073	FOXG_00073	flbB	FOXG_01094	FOXG_01094		+	0
Foxysporum	FOXG_00073	FOXG_00073	flbB	FOXG_01109	FOXG_01109		+	0
Foxysporum	FOXG_00073	FOXG_00073	flbB	FOXG_01112	FOXG_01112		+	0
Foxysporum	FOXG_00073	FOXG_00073	flbB	FOXG_01123	FOXG_01123		+	0
Foxysporum	FOXG_00073	FOXG_00073	flbB	FOXG_01124	FOXG_01124		-	0
Foxysporum	FOXG_00073	FOXG_00073	flbB	FOXG_01134	FOXG_01134		+	0
Foxysporum	FOXG_00073	FOXG_00073	flbB	FOXG_01149	FOXG_01149		+	0
Foxysporum	FOXG_00073	FOXG_00073	flbB	FOXG_01155	FOXG_01155		+	2
Foxysporum	FOXG_00073	FOXG_00073	flbB	FOXG_01165	FOXG_01165		+	0
Foxysporum	FOXG_00073	FOXG_00073	flbB	FOXG_01172	FOXG_01172		+	0
Foxysporum	FOXG_00073	FOXG_00073	flbB	FOXG_01190	FOXG_01190		+	0
Foxysporum	FOXG_00073	FOXG_00073	flbB	FOXG_01196	FOXG_01196		+	0
Foxysporum	FOXG_00073	FOXG_00073	flbB	FOXG_01200	FOXG_01200		+	1
Foxysporum	FOXG_00073	FOXG_00073	flbB	FOXG_01274	FOXG_01274		+	1
Foxysporum	FOXG_00073	FOXG_00073	flbB	FOXG_01275	FOXG_01275		+	0
Foxysporum	FOXG_00073	FOXG_00073	flbB	FOXG_01278	FOXG_01278		+	0
Foxysporum	FOXG_00073	FOXG_00073	flbB	FOXG_01293	FOXG_01293		+	0
Foxysporum	FOXG_00073	FOXG_00073	flbB	FOXG_01310	FOXG_01310		+	0
Foxysporum	FOXG_00073	FOXG_00073	flbB	FOXG_01331	FOXG_01331		+	1
Foxysporum	FOXG_00073	FOXG_00073	flbB	FOXG_01355	FOXG_01355		+	0
Foxysporum	FOXG_00073	FOXG_00073	flbB	FOXG_01433	FOXG_01433		+	0
Foxysporum	FOXG_00073	FOXG_00073	flbB	FOXG_01438	FOXG_01438		+	1
Foxysporum	FOXG_00073	FOXG_00073	flbB	FOXG_01441	FOXG_01441		+	0
Foxysporum	FOXG_00073	FOXG_00073	flbB	FOXG_01450	FOXG_01450		+	0
Foxysporum	FOXG_00073	FOXG_00073	flbB	FOXG_01466	FOXG_01466		+	0
Foxysporum	FOXG_00073	FOXG_00073	flbB	FOXG_01478	FOXG_01478		+	1
Foxysporum	FOXG_00073	FOXG_00073	flbB	FOXG_01482	FOXG_01482		+	0
Foxysporum	FOXG_00073	FOXG_00073	flbB	FOXG_01494	FOXG_01494		+	0
Foxysporum	FOXG_00073	FOXG_00073	flbB	FOXG_01529	FOXG_01529		+	0
Foxysporum	FOXG_00073	FOXG_00073	flbB	FOXG_01531	FOXG_01531		+	0
Foxysporum	FOXG_00073	FOXG_00073	flbB	FOXG_01541	FOXG_01541		+	0
Foxysporum	FOXG_00073	FOXG_00073	flbB	FOXG_01567	FOXG_01567		+	0
Foxysporum	FOXG_00073	FOXG_00073	flbB	FOXG_01573	FOXG_01573		+	0
Foxysporum	FOXG_00073	FOXG_00073	flbB	FOXG_01578	FOXG_01578		+	2
Foxysporum	FOXG_00073	FOXG_00073	flbB	FOXG_01580	FOXG_01580		+	0
Foxysporum	FOXG_00073	FOXG_00073	flbB	FOXG_01590	FOXG_01590		+	0
Foxysporum	FOXG_00073	FOXG_00073	flbB	FOXG_01603	FOXG_01603		+	0
Foxysporum	FOXG_00073	FOXG_00073	flbB	FOXG_01605	FOXG_01605		+	0
Foxysporum	FOXG_00073	FOXG_00073	flbB	FOXG_01607	FOXG_01607		+	0
Foxysporum	FOXG_00073	FOXG_00073	flbB	FOXG_01608	FOXG_01608		+	0
Foxysporum	FOXG_00073	FOXG_00073	flbB	FOXG_01618	FOXG_01618		+	0
Foxysporum	FOXG_00073	FOXG_00073	flbB	FOXG_01640	FOXG_01640		+	0
Foxysporum	FOXG_00073	FOXG_00073	flbB	FOXG_01695	FOXG_01695		+	0
Foxysporum	FOXG_00073	FOXG_00073	flbB	FOXG_01710	FOXG_01710		+	0
Foxysporum	FOXG_00073	FOXG_00073	flbB	FOXG_01719	FOXG_01719		+	0
Foxysporum	FOXG_00073	FOXG_00073	flbB	FOXG_01738	FOXG_01738		+	0
Foxysporum	FOXG_00073	FOXG_00073	flbB	FOXG_01751	FOXG_01751		+	2
Foxysporum	FOXG_00073	FOXG_00073	flbB	FOXG_01756	FOXG_01756		+	0
Foxysporum	FOXG_00073	FOXG_00073	flbB	FOXG_01766	FOXG_01766		+	0
Foxysporum	FOXG_00073	FOXG_00073	flbB	FOXG_01770	FOXG_01770		+	1
Foxysporum	FOXG_00073	FOXG_00073	flbB	FOXG_01772	FOXG_01772		+	0
Foxysporum	FOXG_00073	FOXG_00073	flbB	FOXG_01774	FOXG_01774		+	1
Foxysporum	FOXG_00073	FOXG_00073	flbB	FOXG_01775	FOXG_01775		+	0
Foxysporum	FOXG_00073	FOXG_00073	flbB	FOXG_01776	FOXG_01776		+	0
Foxysporum	FOXG_00073	FOXG_00073	flbB	FOXG_01777	FOXG_01777		+	0
Foxysporum	FOXG_00073	FOXG_00073	flbB	FOXG_01784	FOXG_01784		+	0
Foxysporum	FOXG_00073	FOXG_00073	flbB	FOXG_01792	FOXG_01792		-	0
Foxysporum	FOXG_00073	FOXG_00073	flbB	FOXG_01812	FOXG_01812		-	0
Foxysporum	FOXG_00073	FOXG_00073	flbB	FOXG_01816	FOXG_01816		+	0
Foxysporum	FOXG_00073	FOXG_00073	flbB	FOXG_01829	FOXG_01829		+	0
Foxysporum	FOXG_00073	FOXG_00073	flbB	FOXG_01830	FOXG_01830		+	0
Foxysporum	FOXG_00073	FOXG_00073	flbB	FOXG_01850	FOXG_01850		+	0
Foxysporum	FOXG_00073	FOXG_00073	flbB	FOXG_01853	FOXG_01853		+	0
Foxysporum	FOXG_00073	FOXG_00073	flbB	FOXG_01880	FOXG_01880		+	1
Foxysporum	FOXG_00073	FOXG_00073	flbB	FOXG_01883	FOXG_01883		+	0
Foxysporum	FOXG_00073	FOXG_00073	flbB	FOXG_01897	FOXG_01897		+	0
Foxysporum	FOXG_00073	FOXG_00073	flbB	FOXG_01906	FOXG_01906		+	0
Foxysporum	FOXG_00073	FOXG_00073	flbB	FOXG_01907	FOXG_01907		+	1
Foxysporum	FOXG_00073	FOXG_00073	flbB	FOXG_01923	FOXG_01923		+	0
Foxysporum	FOXG_00073	FOXG_00073	flbB	FOXG_01926	FOXG_01926		+	0
Foxysporum	FOXG_00073	FOXG_00073	flbB	FOXG_01940	FOXG_01940		+	0
Foxysporum	FOXG_00073	FOXG_00073	flbB	FOXG_01961	FOXG_01961		+	0
Foxysporum	FOXG_00073	FOXG_00073	flbB	FOXG_01971	FOXG_01971		+	0
Foxysporum	FOXG_00073	FOXG_00073	flbB	FOXG_01986	FOXG_01986		+	0
Foxysporum	FOXG_00073	FOXG_00073	flbB	FOXG_02004	YTM1	YTM1	+	0
Foxysporum	FOXG_00073	FOXG_00073	flbB	FOXG_02019	FOXG_02019		+	0
Foxysporum	FOXG_00073	FOXG_00073	flbB	FOXG_02021	FOXG_02021		+	2
Foxysporum	FOXG_00073	FOXG_00073	flbB	FOXG_02028	FOXG_02028		+	1
Foxysporum	FOXG_00073	FOXG_00073	flbB	FOXG_02035	FOXG_02035		+	0
Foxysporum	FOXG_00073	FOXG_00073	flbB	FOXG_02046	FOXG_02046		+	0
Foxysporum	FOXG_00073	FOXG_00073	flbB	FOXG_02067	FOXG_02067		+	0
Foxysporum	FOXG_00073	FOXG_00073	flbB	FOXG_02093	MDM34	MDM34	+	1
Foxysporum	FOXG_00073	FOXG_00073	flbB	FOXG_02095	FOXG_02095		+	1
Foxysporum	FOXG_00073	FOXG_00073	flbB	FOXG_02097	FOXG_02097		+	0
Foxysporum	FOXG_00073	FOXG_00073	flbB	FOXG_02104	FOXG_02104		+	0
Foxysporum	FOXG_00073	FOXG_00073	flbB	FOXG_02108	FOXG_02108		+	0
Foxysporum	FOXG_00073	FOXG_00073	flbB	FOXG_02114	FOXG_02114		+	0
Foxysporum	FOXG_00073	FOXG_00073	flbB	FOXG_02116	FOXG_02116		+	1
Foxysporum	FOXG_00073	FOXG_00073	flbB	FOXG_02130	FOXG_02130		+	0
Foxysporum	FOXG_00073	FOXG_00073	flbB	FOXG_02141	FOXG_02141		+	0
Foxysporum	FOXG_00073	FOXG_00073	flbB	FOXG_02142	FOXG_02142		+	0
Foxysporum	FOXG_00073	FOXG_00073	flbB	FOXG_02155	FOXG_02155		+	1
Foxysporum	FOXG_00073	FOXG_00073	flbB	FOXG_02159	FOXG_02159		+	0
Foxysporum	FOXG_00073	FOXG_00073	flbB	FOXG_02160	FOXG_02160		+	0
Foxysporum	FOXG_00073	FOXG_00073	flbB	FOXG_02200	FOXG_02200		+	0
Foxysporum	FOXG_00073	FOXG_00073	flbB	FOXG_02208	FOXG_02208		+	0
Foxysporum	FOXG_00073	FOXG_00073	flbB	FOXG_02212	FOXG_02212		+	0
Foxysporum	FOXG_00073	FOXG_00073	flbB	FOXG_02213	FOXG_02213		+	0
Foxysporum	FOXG_00073	FOXG_00073	flbB	FOXG_02225	FOXG_02225		+	1
Foxysporum	FOXG_00073	FOXG_00073	flbB	FOXG_02230	FOXG_02230		+	0
Foxysporum	FOXG_00073	FOXG_00073	flbB	FOXG_02232	FOXG_02232		+	0
Foxysporum	FOXG_00073	FOXG_00073	flbB	FOXG_02255	FOXG_02255		+	0
Foxysporum	FOXG_00073	FOXG_00073	flbB	FOXG_02256	FOXG_02256		+	0
Foxysporum	FOXG_00073	FOXG_00073	flbB	FOXG_02257	FOXG_02257		+	0
Foxysporum	FOXG_00073	FOXG_00073	flbB	FOXG_02280	FOXG_02280		+	0
Foxysporum	FOXG_00073	FOXG_00073	flbB	FOXG_02307	FOXG_02307		+	0
Foxysporum	FOXG_00073	FOXG_00073	flbB	FOXG_02309	FOXG_02309		+	0
Foxysporum	FOXG_00073	FOXG_00073	flbB	FOXG_02317	FOXG_02317		+	0
Foxysporum	FOXG_00073	FOXG_00073	flbB	FOXG_02332	FOXG_02332		+	0
Foxysporum	FOXG_00073	FOXG_00073	flbB	FOXG_02336	FOXG_02336		+	0
Foxysporum	FOXG_00073	FOXG_00073	flbB	FOXG_02362	FOXG_02362		+	1
Foxysporum	FOXG_00073	FOXG_00073	flbB	FOXG_02381	FOXG_02381		+	0
Foxysporum	FOXG_00073	FOXG_00073	flbB	FOXG_02405	FOXG_02405		+	0
Foxysporum	FOXG_00073	FOXG_00073	flbB	FOXG_02406	FOXG_02406		+	0
Foxysporum	FOXG_00073	FOXG_00073	flbB	FOXG_02422	FOXG_02422		+	0
Foxysporum	FOXG_00073	FOXG_00073	flbB	FOXG_02423	FOXG_02423		+	0
Foxysporum	FOXG_00073	FOXG_00073	flbB	FOXG_02432	FOXG_02432		+	0
Foxysporum	FOXG_00073	FOXG_00073	flbB	FOXG_02442	FOXG_02442		+	0
Foxysporum	FOXG_00073	FOXG_00073	flbB	FOXG_02460	FOXG_02460		+	0
Foxysporum	FOXG_00073	FOXG_00073	flbB	FOXG_02467	FOXG_02467		+	1
Foxysporum	FOXG_00073	FOXG_00073	flbB	FOXG_02480	FOXG_02480		+	0
Foxysporum	FOXG_00073	FOXG_00073	flbB	FOXG_02544	FOXG_02544		+	0
Foxysporum	FOXG_00073	FOXG_00073	flbB	FOXG_02611	FOXG_02611		+	0
Foxysporum	FOXG_00073	FOXG_00073	flbB	FOXG_02628	FOXG_02628		+	0
Foxysporum	FOXG_00073	FOXG_00073	flbB	FOXG_02660	FOXG_02660		+	0
Foxysporum	FOXG_00073	FOXG_00073	flbB	FOXG_02667	FOXG_02667		+	0
Foxysporum	FOXG_00073	FOXG_00073	flbB	FOXG_02733	FOXG_02733		+	0
Foxysporum	FOXG_00073	FOXG_00073	flbB	FOXG_02741	FOXG_02741		+	1
Foxysporum	FOXG_00073	FOXG_00073	flbB	FOXG_02743	FOXG_02743		-	0
Foxysporum	FOXG_00073	FOXG_00073	flbB	FOXG_02808	FOXG_02808		-	0
Foxysporum	FOXG_00073	FOXG_00073	flbB	FOXG_02816	FOXG_02816		+	0
Foxysporum	FOXG_00073	FOXG_00073	flbB	FOXG_02861	FOXG_02861		+	0
Foxysporum	FOXG_00073	FOXG_00073	flbB	FOXG_02875	FOXG_02875		+	0
Foxysporum	FOXG_00073	FOXG_00073	flbB	FOXG_02879	FOXG_02879		+	1
Foxysporum	FOXG_00073	FOXG_00073	flbB	FOXG_02907	FOXG_02907		+	0
Foxysporum	FOXG_00073	FOXG_00073	flbB	FOXG_02932	FOXG_02932		+	1
Foxysporum	FOXG_00073	FOXG_00073	flbB	FOXG_02952	FOXG_02952		+	0
Foxysporum	FOXG_00073	FOXG_00073	flbB	FOXG_02971	FOXG_02971		+	0
Foxysporum	FOXG_00073	FOXG_00073	flbB	FOXG_03006	FOXG_03006		-	0
Foxysporum	FOXG_00073	FOXG_00073	flbB	FOXG_03007	FOXG_03007		+	0
Foxysporum	FOXG_00073	FOXG_00073	flbB	FOXG_03009	FOXG_03009		+	0
Foxysporum	FOXG_00073	FOXG_00073	flbB	FOXG_03015	FOXG_03015		+	0
Foxysporum	FOXG_00073	FOXG_00073	flbB	FOXG_03016	FOXG_03016		+	0
Foxysporum	FOXG_00073	FOXG_00073	flbB	FOXG_03029	FOXG_03029		+	0
Foxysporum	FOXG_00073	FOXG_00073	flbB	FOXG_03045	FOXG_03045		+	0
Foxysporum	FOXG_00073	FOXG_00073	flbB	FOXG_03056	FOXG_03056		+	1
Foxysporum	FOXG_00073	FOXG_00073	flbB	FOXG_03067	FOXG_03067		+	0
Foxysporum	FOXG_00073	FOXG_00073	flbB	FOXG_03069	FOXG_03069		+	1
Foxysporum	FOXG_00073	FOXG_00073	flbB	FOXG_03081	FOXG_03081		+	0
Foxysporum	FOXG_00073	FOXG_00073	flbB	FOXG_03088	FOXG_03088		-	0
Foxysporum	FOXG_00073	FOXG_00073	flbB	FOXG_03089	FOXG_03089		-	1
Foxysporum	FOXG_00073	FOXG_00073	flbB	FOXG_03106	FOXG_03106		+	0
Foxysporum	FOXG_00073	FOXG_00073	flbB	FOXG_03108	FOXG_03108		+	0
Foxysporum	FOXG_00073	FOXG_00073	flbB	FOXG_03109	FOXG_03109		+	0
Foxysporum	FOXG_00073	FOXG_00073	flbB	FOXG_03133	FOXG_03133		-	0
Foxysporum	FOXG_00073	FOXG_00073	flbB	FOXG_03142	FOXG_03142		+	0
Foxysporum	FOXG_00073	FOXG_00073	flbB	FOXG_03150	FOXG_03150		+	1
Foxysporum	FOXG_00073	FOXG_00073	flbB	FOXG_03156	FOXG_03156		+	0
Foxysporum	FOXG_00073	FOXG_00073	flbB	FOXG_03163	FOXG_03163		-	0
Foxysporum	FOXG_00073	FOXG_00073	flbB	FOXG_03176	FOXG_03176		+	1
Foxysporum	FOXG_00073	FOXG_00073	flbB	FOXG_03181	FOXG_03181		+	0
Foxysporum	FOXG_00073	FOXG_00073	flbB	FOXG_03186	FOXG_03186		+	0
Foxysporum	FOXG_00073	FOXG_00073	flbB	FOXG_03204	FOXG_03204		-	0
Foxysporum	FOXG_00073	FOXG_00073	flbB	FOXG_03205	FOXG_03205		-	0
Foxysporum	FOXG_00073	FOXG_00073	flbB	FOXG_03218	FOXG_03218		+	0
Foxysporum	FOXG_00073	FOXG_00073	flbB	FOXG_03237	FOXG_03237		+	0
Foxysporum	FOXG_00073	FOXG_00073	flbB	FOXG_03255	FOXG_03255		+	0
Foxysporum	FOXG_00073	FOXG_00073	flbB	FOXG_03264	FOXG_03264		-	0
Foxysporum	FOXG_00073	FOXG_00073	flbB	FOXG_03271	FOXG_03271		+	0
Foxysporum	FOXG_00073	FOXG_00073	flbB	FOXG_03274	FOXG_03274		+	0
Foxysporum	FOXG_00073	FOXG_00073	flbB	FOXG_03300	FOXG_03300		+	0
Foxysporum	FOXG_00073	FOXG_00073	flbB	FOXG_03307	FOXG_03307		+	0
Foxysporum	FOXG_00073	FOXG_00073	flbB	FOXG_03323	FOXG_03323		+	0
Foxysporum	FOXG_00073	FOXG_00073	flbB	FOXG_03326	FOXG_03326		+	0
Foxysporum	FOXG_00073	FOXG_00073	flbB	FOXG_03328	FOXG_03328		+	0
Foxysporum	FOXG_00073	FOXG_00073	flbB	FOXG_03336	FOXG_03336		+	1
Foxysporum	FOXG_00073	FOXG_00073	flbB	FOXG_03376	FOXG_03376		+	0
Foxysporum	FOXG_00073	FOXG_00073	flbB	FOXG_03385	FOXG_03385		+	0
Foxysporum	FOXG_00073	FOXG_00073	flbB	FOXG_03392	FOXG_03392		+	0
Foxysporum	FOXG_00073	FOXG_00073	flbB	FOXG_03434	FOXG_03434		+	0
Foxysporum	FOXG_00073	FOXG_00073	flbB	FOXG_03437	FOXG_03437		+	0
Foxysporum	FOXG_00073	FOXG_00073	flbB	FOXG_03441	FOXG_03441		+	0
Foxysporum	FOXG_00073	FOXG_00073	flbB	FOXG_03463	FOXG_03463		+	0
Foxysporum	FOXG_00073	FOXG_00073	flbB	FOXG_03477	FOXG_03477		+	0
Foxysporum	FOXG_00073	FOXG_00073	flbB	FOXG_03492	FOXG_03492		+	0
Foxysporum	FOXG_00073	FOXG_00073	flbB	FOXG_03513	FOXG_03513		+	0
Foxysporum	FOXG_00073	FOXG_00073	flbB	FOXG_03514	FOXG_03514		+	1
Foxysporum	FOXG_00073	FOXG_00073	flbB	FOXG_03567	FOXG_03567		+	1
Foxysporum	FOXG_00073	FOXG_00073	flbB	FOXG_03585	FOXG_03585		+	1
Foxysporum	FOXG_00073	FOXG_00073	flbB	FOXG_03611	FOXG_03611		+	0
Foxysporum	FOXG_00073	FOXG_00073	flbB	FOXG_03625	FOXG_03625		+	0
Foxysporum	FOXG_00073	FOXG_00073	flbB	FOXG_03641	FOXG_03641		+	0
Foxysporum	FOXG_00073	FOXG_00073	flbB	FOXG_03653	FOXG_03653		+	0
Foxysporum	FOXG_00073	FOXG_00073	flbB	FOXG_03664	FOXG_03664		+	0
Foxysporum	FOXG_00073	FOXG_00073	flbB	FOXG_03683	FOXG_03683		+	0
Foxysporum	FOXG_00073	FOXG_00073	flbB	FOXG_03685	FOXG_03685		+	0
Foxysporum	FOXG_00073	FOXG_00073	flbB	FOXG_03714	FOXG_03714		+	0
Foxysporum	FOXG_00073	FOXG_00073	flbB	FOXG_03756	FOXG_03756		-	0
Foxysporum	FOXG_00073	FOXG_00073	flbB	FOXG_03786	FOXG_03786		+	0
Foxysporum	FOXG_00073	FOXG_00073	flbB	FOXG_03788	FOXG_03788		+	0
Foxysporum	FOXG_00073	FOXG_00073	flbB	FOXG_03793	FOXG_03793		+	1
Foxysporum	FOXG_00073	FOXG_00073	flbB	FOXG_03802	FOXG_03802		+	1
Foxysporum	FOXG_00073	FOXG_00073	flbB	FOXG_03807	FOXG_03807		+	0
Foxysporum	FOXG_00073	FOXG_00073	flbB	FOXG_03823	FOXG_03823		+	0
Foxysporum	FOXG_00073	FOXG_00073	flbB	FOXG_03837	FOXG_03837		-	0
Foxysporum	FOXG_00073	FOXG_00073	flbB	FOXG_03847	FOXG_03847		+	0
Foxysporum	FOXG_00073	FOXG_00073	flbB	FOXG_03891	FOXG_03891		-	0
Foxysporum	FOXG_00073	FOXG_00073	flbB	FOXG_03950	FOXG_03950		-	0
Foxysporum	FOXG_00073	FOXG_00073	flbB	FOXG_03983	FOXG_03983		+	0
Foxysporum	FOXG_00073	FOXG_00073	flbB	FOXG_03997	FOXG_03997		+	0
Foxysporum	FOXG_00073	FOXG_00073	flbB	FOXG_04026	FOXG_04026		+	0
Foxysporum	FOXG_00073	FOXG_00073	flbB	FOXG_04047	FOXG_04047		-	0
Foxysporum	FOXG_00073	FOXG_00073	flbB	FOXG_04087	FOXG_04087		+	3
Foxysporum	FOXG_00073	FOXG_00073	flbB	FOXG_04101	FOXG_04101		+	0
Foxysporum	FOXG_00073	FOXG_00073	flbB	FOXG_04134	FOXG_04134		+	0
Foxysporum	FOXG_00073	FOXG_00073	flbB	FOXG_04143	FOXG_04143		+	0
Foxysporum	FOXG_00073	FOXG_00073	flbB	FOXG_04149	FOXG_04149		+	0
Foxysporum	FOXG_00073	FOXG_00073	flbB	FOXG_04152	FOXG_04152		+	0
Foxysporum	FOXG_00073	FOXG_00073	flbB	FOXG_04154	FOXG_04154		+	0
Foxysporum	FOXG_00073	FOXG_00073	flbB	FOXG_04161	FOXG_04161		+	0
Foxysporum	FOXG_00073	FOXG_00073	flbB	FOXG_04167	FOXG_04167		+	1
Foxysporum	FOXG_00073	FOXG_00073	flbB	FOXG_04192	FOXG_04192		+	0
Foxysporum	FOXG_00073	FOXG_00073	flbB	FOXG_04200	FOXG_04200		+	0
Foxysporum	FOXG_00073	FOXG_00073	flbB	FOXG_04212	FOXG_04212		+	0
Foxysporum	FOXG_00073	FOXG_00073	flbB	FOXG_04283	FOXG_04283		-	2
Foxysporum	FOXG_00073	FOXG_00073	flbB	FOXG_04293	FOXG_04293		+	2
Foxysporum	FOXG_00073	FOXG_00073	flbB	FOXG_04316	FOXG_04316		+	0
Foxysporum	FOXG_00073	FOXG_00073	flbB	FOXG_04329	FOXG_04329		+	1
Foxysporum	FOXG_00073	FOXG_00073	flbB	FOXG_04351	FOXG_04351		+	0
Foxysporum	FOXG_00073	FOXG_00073	flbB	FOXG_04369	FOXG_04369		+	1
Foxysporum	FOXG_00073	FOXG_00073	flbB	FOXG_04376	FOXG_04376		+	1
Foxysporum	FOXG_00073	FOXG_00073	flbB	FOXG_04408	FOXG_04408		+	0
Foxysporum	FOXG_00073	FOXG_00073	flbB	FOXG_04412	FOXG_04412		+	1
Foxysporum	FOXG_00073	FOXG_00073	flbB	FOXG_04413	FOXG_04413		+	1
Foxysporum	FOXG_00073	FOXG_00073	flbB	FOXG_04451	FOXG_04451		+	0
Foxysporum	FOXG_00073	FOXG_00073	flbB	FOXG_04477	FOXG_04477		+	0
Foxysporum	FOXG_00073	FOXG_00073	flbB	FOXG_04490	FOXG_04490		+	0
Foxysporum	FOXG_00073	FOXG_00073	flbB	FOXG_04500	FOXG_04500		+	1
Foxysporum	FOXG_00073	FOXG_00073	flbB	FOXG_04556	FOXG_04556		+	1
Foxysporum	FOXG_00073	FOXG_00073	flbB	FOXG_04558	FOXG_04558		+	0
Foxysporum	FOXG_00073	FOXG_00073	flbB	FOXG_04573	FOXG_04573		+	0
Foxysporum	FOXG_00073	FOXG_00073	flbB	FOXG_04601	FOXG_04601		-	1
Foxysporum	FOXG_00073	FOXG_00073	flbB	FOXG_04707	FOXG_04707		+	0
Foxysporum	FOXG_00073	FOXG_00073	flbB	FOXG_04861	FOXG_04861		+	0
Foxysporum	FOXG_00073	FOXG_00073	flbB	FOXG_04868	FOXG_04868		-	1
Foxysporum	FOXG_00073	FOXG_00073	flbB	FOXG_04881	FOXG_04881		+	0
Foxysporum	FOXG_00073	FOXG_00073	flbB	FOXG_04895	FOXG_04895		+	0
Foxysporum	FOXG_00073	FOXG_00073	flbB	FOXG_04913	FOXG_04913		+	0
Foxysporum	FOXG_00073	FOXG_00073	flbB	FOXG_04924	FOXG_04924		+	0
Foxysporum	FOXG_00073	FOXG_00073	flbB	FOXG_04927	FOXG_04927		+	0
Foxysporum	FOXG_00073	FOXG_00073	flbB	FOXG_04939	FOXG_04939		+	0
Foxysporum	FOXG_00073	FOXG_00073	flbB	FOXG_04949	FOXG_04949		-	0
Foxysporum	FOXG_00073	FOXG_00073	flbB	FOXG_04968	FOXG_04968		+	0
Foxysporum	FOXG_00073	FOXG_00073	flbB	FOXG_04971	FOXG_04971		+	0
Foxysporum	FOXG_00073	FOXG_00073	flbB	FOXG_04997	FOXG_04997		+	0
Foxysporum	FOXG_00073	FOXG_00073	flbB	FOXG_05027	FOXG_05027		+	0
Foxysporum	FOXG_00073	FOXG_00073	flbB	FOXG_05045	FOXG_05045		+	0
Foxysporum	FOXG_00073	FOXG_00073	flbB	FOXG_05090	FOXG_05090		+	0
Foxysporum	FOXG_00073	FOXG_00073	flbB	FOXG_05101	FOXG_05101		+	0
Foxysporum	FOXG_00073	FOXG_00073	flbB	FOXG_05135	FOXG_05135		+	1
Foxysporum	FOXG_00073	FOXG_00073	flbB	FOXG_05142	FOXG_05142		+	0
Foxysporum	FOXG_00073	FOXG_00073	flbB	FOXG_05152	FOXG_05152		+	0
Foxysporum	FOXG_00073	FOXG_00073	flbB	FOXG_05180	FOXG_05180		+	0
Foxysporum	FOXG_00073	FOXG_00073	flbB	FOXG_05207	FOXG_05207		+	1
Foxysporum	FOXG_00073	FOXG_00073	flbB	FOXG_05231	FOXG_05231		+	0
Foxysporum	FOXG_00073	FOXG_00073	flbB	FOXG_05236	FOXG_05236		+	2
Foxysporum	FOXG_00073	FOXG_00073	flbB	FOXG_05237	FOXG_05237		+	2
Foxysporum	FOXG_00073	FOXG_00073	flbB	FOXG_05248	FOXG_05248		+	0
Foxysporum	FOXG_00073	FOXG_00073	flbB	FOXG_05251	FOXG_05251		+	0
Foxysporum	FOXG_00073	FOXG_00073	flbB	FOXG_05265	FOXG_05265		+	0
Foxysporum	FOXG_00073	FOXG_00073	flbB	FOXG_05267	FOXG_05267		+	0
Foxysporum	FOXG_00073	FOXG_00073	flbB	FOXG_05344	FOXG_05344		+	0
Foxysporum	FOXG_00073	FOXG_00073	flbB	FOXG_05353	FOXG_05353		+	1
Foxysporum	FOXG_00073	FOXG_00073	flbB	FOXG_05373	FOXG_05373		+	0
Foxysporum	FOXG_00073	FOXG_00073	flbB	FOXG_05421	FOXG_05421		+	0
Foxysporum	FOXG_00073	FOXG_00073	flbB	FOXG_05435	FOXG_05435		+	1
Foxysporum	FOXG_00073	FOXG_00073	flbB	FOXG_05440	FOXG_05440		+	1
Foxysporum	FOXG_00073	FOXG_00073	flbB	FOXG_05451	FOXG_05451		+	0
Foxysporum	FOXG_00073	FOXG_00073	flbB	FOXG_05453	FOXG_05453		+	0
Foxysporum	FOXG_00073	FOXG_00073	flbB	FOXG_05465	FOXG_05465		+	1
Foxysporum	FOXG_00073	FOXG_00073	flbB	FOXG_05492	FOXG_05492		+	0
Foxysporum	FOXG_00073	FOXG_00073	flbB	FOXG_05495	FOXG_05495		+	0
Foxysporum	FOXG_00073	FOXG_00073	flbB	FOXG_05498	FOXG_05498		+	0
Foxysporum	FOXG_00073	FOXG_00073	flbB	FOXG_05511	FOXG_05511		+	0
Foxysporum	FOXG_00073	FOXG_00073	flbB	FOXG_05512	FOXG_05512		+	1
Foxysporum	FOXG_00073	FOXG_00073	flbB	FOXG_05527	FOXG_05527		+	1
Foxysporum	FOXG_00073	FOXG_00073	flbB	FOXG_05535	FOXG_05535		+	2
Foxysporum	FOXG_00073	FOXG_00073	flbB	FOXG_05540	FOXG_05540		+	0
Foxysporum	FOXG_00073	FOXG_00073	flbB	FOXG_05544	FOXG_05544		+	0
Foxysporum	FOXG_00073	FOXG_00073	flbB	FOXG_05548	FOXG_05548		+	1
Foxysporum	FOXG_00073	FOXG_00073	flbB	FOXG_05693	FOXG_05693		+	0
Foxysporum	FOXG_00073	FOXG_00073	flbB	FOXG_05702	FOXG_05702		+	4
Foxysporum	FOXG_00073	FOXG_00073	flbB	FOXG_05834	FOXG_05834		+	0
Foxysporum	FOXG_00073	FOXG_00073	flbB	FOXG_05845	FOXG_05845		+	0
Foxysporum	FOXG_00073	FOXG_00073	flbB	FOXG_05863	FOXG_05863		+	1
Foxysporum	FOXG_00073	FOXG_00073	flbB	FOXG_05864	FOXG_05864		+	1
Foxysporum	FOXG_00073	FOXG_00073	flbB	FOXG_05866	FOXG_05866		+	0
Foxysporum	FOXG_00073	FOXG_00073	flbB	FOXG_05877	FOXG_05877		+	0
Foxysporum	FOXG_00073	FOXG_00073	flbB	FOXG_05886	FOXG_05886		+	0
Foxysporum	FOXG_00073	FOXG_00073	flbB	FOXG_05912	FOXG_05912		+	1
Foxysporum	FOXG_00073	FOXG_00073	flbB	FOXG_05915	FOXG_05915		+	0
Foxysporum	FOXG_00073	FOXG_00073	flbB	FOXG_05927	FOXG_05927		+	1
Foxysporum	FOXG_00073	FOXG_00073	flbB	FOXG_05928	FOXG_05928		+	0
Foxysporum	FOXG_00073	FOXG_00073	flbB	FOXG_05957	TRM8	TRM8	+	1
Foxysporum	FOXG_00073	FOXG_00073	flbB	FOXG_05964	FOXG_05964		+	0
Foxysporum	FOXG_00073	FOXG_00073	flbB	FOXG_05975	FOXG_05975		+	0
Foxysporum	FOXG_00073	FOXG_00073	flbB	FOXG_06018	FOXG_06018		+	2
Foxysporum	FOXG_00073	FOXG_00073	flbB	FOXG_06037	FOXG_06037		+	1
Foxysporum	FOXG_00073	FOXG_00073	flbB	FOXG_06047	FOXG_06047		-	0
Foxysporum	FOXG_00073	FOXG_00073	flbB	FOXG_06061	FOXG_06061		+	0
Foxysporum	FOXG_00073	FOXG_00073	flbB	FOXG_06090	FOXG_06090		+	0
Foxysporum	FOXG_00073	FOXG_00073	flbB	FOXG_06114	FOXG_06114		+	0
Foxysporum	FOXG_00073	FOXG_00073	flbB	FOXG_06124	FOXG_06124		+	0
Foxysporum	FOXG_00073	FOXG_00073	flbB	FOXG_06139	FOXG_06139		+	1
Foxysporum	FOXG_00073	FOXG_00073	flbB	FOXG_06155	FOXG_06155		+	0
Foxysporum	FOXG_00073	FOXG_00073	flbB	FOXG_06201	FOXG_06201		-	1
Foxysporum	FOXG_00073	FOXG_00073	flbB	FOXG_06217	FOXG_06217		+	0
Foxysporum	FOXG_00073	FOXG_00073	flbB	FOXG_06229	FOXG_06229		+	0
Foxysporum	FOXG_00073	FOXG_00073	flbB	FOXG_06239	FOXG_06239		+	0
Foxysporum	FOXG_00073	FOXG_00073	flbB	FOXG_06243	FOXG_06243		+	0
Foxysporum	FOXG_00073	FOXG_00073	flbB	FOXG_06251	FOXG_06251		+	0
Foxysporum	FOXG_00073	FOXG_00073	flbB	FOXG_06293	FOXG_06293		+	0
Foxysporum	FOXG_00073	FOXG_00073	flbB	FOXG_06306	FOXG_06306		+	0
Foxysporum	FOXG_00073	FOXG_00073	flbB	FOXG_06318	FOXG_06318		+	1
Foxysporum	FOXG_00073	FOXG_00073	flbB	FOXG_06324	FOXG_06324		+	0
Foxysporum	FOXG_00073	FOXG_00073	flbB	FOXG_06340	FOXG_06340		+	0
Foxysporum	FOXG_00073	FOXG_00073	flbB	FOXG_06351	FOXG_06351		+	1
Foxysporum	FOXG_00073	FOXG_00073	flbB	FOXG_06357	FOXG_06357		+	1
Foxysporum	FOXG_00073	FOXG_00073	flbB	FOXG_06361	FOXG_06361		+	0
Foxysporum	FOXG_00073	FOXG_00073	flbB	FOXG_06393	FOXG_06393		+	0
Foxysporum	FOXG_00073	FOXG_00073	flbB	FOXG_06397	FOXG_06397		+	0
Foxysporum	FOXG_00073	FOXG_00073	flbB	FOXG_06406	FOXG_06406		+	0
Foxysporum	FOXG_00073	FOXG_00073	flbB	FOXG_06419	FOXG_06419		+	0
Foxysporum	FOXG_00073	FOXG_00073	flbB	FOXG_06432	FOXG_06432		+	1
Foxysporum	FOXG_00073	FOXG_00073	flbB	FOXG_06548	FOXG_06548		+	0
Foxysporum	FOXG_00073	FOXG_00073	flbB	FOXG_06563	FOXG_06563		+	1
Foxysporum	FOXG_00073	FOXG_00073	flbB	FOXG_06575	FOXG_06575		+	4
Foxysporum	FOXG_00073	FOXG_00073	flbB	FOXG_06687	FOXG_06687		+	2
Foxysporum	FOXG_00073	FOXG_00073	flbB	FOXG_06699	FOXG_06699		+	1
Foxysporum	FOXG_00073	FOXG_00073	flbB	FOXG_06714	FOXG_06714		+	0
Foxysporum	FOXG_00073	FOXG_00073	flbB	FOXG_06984	FOXG_06984		+	0
Foxysporum	FOXG_00073	FOXG_00073	flbB	FOXG_07003	FOXG_07003		+	1
Foxysporum	FOXG_00073	FOXG_00073	flbB	FOXG_07101	FOXG_07101		+	0
Foxysporum	FOXG_00073	FOXG_00073	flbB	FOXG_07137	FOXG_07137		+	0
Foxysporum	FOXG_00073	FOXG_00073	flbB	FOXG_07251	FOXG_07251		+	2
Foxysporum	FOXG_00073	FOXG_00073	flbB	FOXG_07263	FOXG_07263		+	1
Foxysporum	FOXG_00073	FOXG_00073	flbB	FOXG_07278	FOXG_07278		+	0
Foxysporum	FOXG_00073	FOXG_00073	flbB	FOXG_07444	FOXG_07444		-	0
Foxysporum	FOXG_00073	FOXG_00073	flbB	FOXG_07459	FOXG_07459		+	2
Foxysporum	FOXG_00073	FOXG_00073	flbB	FOXG_07476	FOXG_07476		+	0
Foxysporum	FOXG_00073	FOXG_00073	flbB	FOXG_07549	FOXG_07549		+	0
Foxysporum	FOXG_00073	FOXG_00073	flbB	FOXG_07557	FOXG_07557		+	0
Foxysporum	FOXG_00073	FOXG_00073	flbB	FOXG_07599	FOXG_07599		+	0
Foxysporum	FOXG_00073	FOXG_00073	flbB	FOXG_07600	FOXG_07600		+	0
Foxysporum	FOXG_00073	FOXG_00073	flbB	FOXG_07619	FOXG_07619		+	1
Foxysporum	FOXG_00073	FOXG_00073	flbB	FOXG_07649	FOXG_07649		+	0
Foxysporum	FOXG_00073	FOXG_00073	flbB	FOXG_07654	FOXG_07654		+	1
Foxysporum	FOXG_00073	FOXG_00073	flbB	FOXG_07661	FOXG_07661		+	0
Foxysporum	FOXG_00073	FOXG_00073	flbB	FOXG_07663	FOXG_07663		+	1
Foxysporum	FOXG_00073	FOXG_00073	flbB	FOXG_07670	FOXG_07670		+	0
Foxysporum	FOXG_00073	FOXG_00073	flbB	FOXG_07679	FOXG_07679		+	1
Foxysporum	FOXG_00073	FOXG_00073	flbB	FOXG_07684	FOXG_07684		-	0
Foxysporum	FOXG_00073	FOXG_00073	flbB	FOXG_07705	FOXG_07705		+	1
Foxysporum	FOXG_00073	FOXG_00073	flbB	FOXG_07706	FOXG_07706		+	0
Foxysporum	FOXG_00073	FOXG_00073	flbB	FOXG_07717	FOXG_07717		+	0
Foxysporum	FOXG_00073	FOXG_00073	flbB	FOXG_07720	FOXG_07720		+	0
Foxysporum	FOXG_00073	FOXG_00073	flbB	FOXG_07737	FOXG_07737		+	0
Foxysporum	FOXG_00073	FOXG_00073	flbB	FOXG_07740	FOXG_07740		+	0
Foxysporum	FOXG_00073	FOXG_00073	flbB	FOXG_07745	FOXG_07745		+	0
Foxysporum	FOXG_00073	FOXG_00073	flbB	FOXG_07755	FOXG_07755		+	0
Foxysporum	FOXG_00073	FOXG_00073	flbB	FOXG_07760	FOXG_07760		+	2
Foxysporum	FOXG_00073	FOXG_00073	flbB	FOXG_07762	FOXG_07762		+	0
Foxysporum	FOXG_00073	FOXG_00073	flbB	FOXG_07777	FOXG_07777		+	1
Foxysporum	FOXG_00073	FOXG_00073	flbB	FOXG_07780	FOXG_07780		+	0
Foxysporum	FOXG_00073	FOXG_00073	flbB	FOXG_07797	FOXG_07797		-	0
Foxysporum	FOXG_00073	FOXG_00073	flbB	FOXG_07808	FOXG_07808		+	0
Foxysporum	FOXG_00073	FOXG_00073	flbB	FOXG_07812	FOXG_07812		+	0
Foxysporum	FOXG_00073	FOXG_00073	flbB	FOXG_07823	FOXG_07823		+	0
Foxysporum	FOXG_00073	FOXG_00073	flbB	FOXG_07824	FOXG_07824		+	1
Foxysporum	FOXG_00073	FOXG_00073	flbB	FOXG_07825	FOXG_07825		+	0
Foxysporum	FOXG_00073	FOXG_00073	flbB	FOXG_07832	FOXG_07832		+	0
Foxysporum	FOXG_00073	FOXG_00073	flbB	FOXG_07864	FOXG_07864		+	0
Foxysporum	FOXG_00073	FOXG_00073	flbB	FOXG_07870	FOXG_07870		+	0
Foxysporum	FOXG_00073	FOXG_00073	flbB	FOXG_07894	FOXG_07894		+	0
Foxysporum	FOXG_00073	FOXG_00073	flbB	FOXG_07896	FOXG_07896		-	0
Foxysporum	FOXG_00073	FOXG_00073	flbB	FOXG_07907	FOXG_07907		+	0
Foxysporum	FOXG_00073	FOXG_00073	flbB	FOXG_07927	FOXG_07927		+	0
Foxysporum	FOXG_00073	FOXG_00073	flbB	FOXG_07948	FOXG_07948		+	0
Foxysporum	FOXG_00073	FOXG_00073	flbB	FOXG_07974	FOXG_07974		+	1
Foxysporum	FOXG_00073	FOXG_00073	flbB	FOXG_07977	FOXG_07977		+	0
Foxysporum	FOXG_00073	FOXG_00073	flbB	FOXG_07985	FOXG_07985		+	0
Foxysporum	FOXG_00073	FOXG_00073	flbB	FOXG_07993	FOXG_07993		+	0
Foxysporum	FOXG_00073	FOXG_00073	flbB	FOXG_08005	FOXG_08005		+	0
Foxysporum	FOXG_00073	FOXG_00073	flbB	FOXG_08023	FOXG_08023		+	0
Foxysporum	FOXG_00073	FOXG_00073	flbB	FOXG_08039	FOXG_08039		+	0
Foxysporum	FOXG_00073	FOXG_00073	flbB	FOXG_08042	FOXG_08042		+	0
Foxysporum	FOXG_00073	FOXG_00073	flbB	FOXG_08049	FOXG_08049		+	0
Foxysporum	FOXG_00073	FOXG_00073	flbB	FOXG_08066	FOXG_08066		+	1
Foxysporum	FOXG_00073	FOXG_00073	flbB	FOXG_08087	FOXG_08087		+	0
Foxysporum	FOXG_00073	FOXG_00073	flbB	FOXG_08092	FOXG_08092		+	0
Foxysporum	FOXG_00073	FOXG_00073	flbB	FOXG_08098	FOXG_08098		+	0
Foxysporum	FOXG_00073	FOXG_00073	flbB	FOXG_08108	FOXG_08108		+	0
Foxysporum	FOXG_00073	FOXG_00073	flbB	FOXG_08122	FOXG_08122		-	0
Foxysporum	FOXG_00073	FOXG_00073	flbB	FOXG_08123	FOXG_08123		+	0
Foxysporum	FOXG_00073	FOXG_00073	flbB	FOXG_08125	FOXG_08125		+	0
Foxysporum	FOXG_00073	FOXG_00073	flbB	FOXG_08147	FOXG_08147		+	0
Foxysporum	FOXG_00073	FOXG_00073	flbB	FOXG_08149	FOXG_08149		+	0
Foxysporum	FOXG_00073	FOXG_00073	flbB	FOXG_08154	FOXG_08154		+	0
Foxysporum	FOXG_00073	FOXG_00073	flbB	FOXG_08162	FOXG_08162		+	0
Foxysporum	FOXG_00073	FOXG_00073	flbB	FOXG_08163	FOXG_08163		+	0
Foxysporum	FOXG_00073	FOXG_00073	flbB	FOXG_08190	FOXG_08190		+	1
Foxysporum	FOXG_00073	FOXG_00073	flbB	FOXG_08198	FOXG_08198		+	0
Foxysporum	FOXG_00073	FOXG_00073	flbB	FOXG_08205	FOXG_08205		+	0
Foxysporum	FOXG_00073	FOXG_00073	flbB	FOXG_08224	FOXG_08224		+	0
Foxysporum	FOXG_00073	FOXG_00073	flbB	FOXG_08239	FOXG_08239		+	0
Foxysporum	FOXG_00073	FOXG_00073	flbB	FOXG_08260	FOXG_08260		+	0
Foxysporum	FOXG_00073	FOXG_00073	flbB	FOXG_08265	FOXG_08265		+	0
Foxysporum	FOXG_00073	FOXG_00073	flbB	FOXG_08293	FOXG_08293		+	0
Foxysporum	FOXG_00073	FOXG_00073	flbB	FOXG_08303	FOXG_08303		+	0
Foxysporum	FOXG_00073	FOXG_00073	flbB	FOXG_08309	FOXG_08309		+	1
Foxysporum	FOXG_00073	FOXG_00073	flbB	FOXG_08318	FOXG_08318		+	0
Foxysporum	FOXG_00073	FOXG_00073	flbB	FOXG_08323	FOXG_08323		+	2
Foxysporum	FOXG_00073	FOXG_00073	flbB	FOXG_08324	FOXG_08324		+	0
Foxysporum	FOXG_00073	FOXG_00073	flbB	FOXG_08363	FOXG_08363		+	0
Foxysporum	FOXG_00073	FOXG_00073	flbB	FOXG_08364	FOXG_08364		+	0
Foxysporum	FOXG_00073	FOXG_00073	flbB	FOXG_08371	FOXG_08371		+	1
Foxysporum	FOXG_00073	FOXG_00073	flbB	FOXG_08385	FOXG_08385		+	0
Foxysporum	FOXG_00073	FOXG_00073	flbB	FOXG_08386	FOXG_08386		+	0
Foxysporum	FOXG_00073	FOXG_00073	flbB	FOXG_08404	FOXG_08404		+	0
Foxysporum	FOXG_00073	FOXG_00073	flbB	FOXG_08405	FOXG_08405		+	1
Foxysporum	FOXG_00073	FOXG_00073	flbB	FOXG_08428	FOXG_08428		+	1
Foxysporum	FOXG_00073	FOXG_00073	flbB	FOXG_08429	FOXG_08429		+	0
Foxysporum	FOXG_00073	FOXG_00073	flbB	FOXG_08430	FOXG_08430		-	0
Foxysporum	FOXG_00073	FOXG_00073	flbB	FOXG_08440	FOXG_08440		+	0
Foxysporum	FOXG_00073	FOXG_00073	flbB	FOXG_08476	FOXG_08476		+	0
Foxysporum	FOXG_00073	FOXG_00073	flbB	FOXG_08489	FOXG_08489		+	1
Foxysporum	FOXG_00073	FOXG_00073	flbB	FOXG_08499	FOXG_08499		+	0
Foxysporum	FOXG_00073	FOXG_00073	flbB	FOXG_08502	FOXG_08502		+	0
Foxysporum	FOXG_00073	FOXG_00073	flbB	FOXG_08505	FOXG_08505		+	0
Foxysporum	FOXG_00073	FOXG_00073	flbB	FOXG_08506	FOXG_08506		+	0
Foxysporum	FOXG_00073	FOXG_00073	flbB	FOXG_08545	FOXG_08545		+	0
Foxysporum	FOXG_00073	FOXG_00073	flbB	FOXG_08549	FOXG_08549		+	0
Foxysporum	FOXG_00073	FOXG_00073	flbB	FOXG_08574	FOXG_08574		+	0
Foxysporum	FOXG_00073	FOXG_00073	flbB	FOXG_08617	FOXG_08617		+	0
Foxysporum	FOXG_00073	FOXG_00073	flbB	FOXG_08659	FOXG_08659		+	0
Foxysporum	FOXG_00073	FOXG_00073	flbB	FOXG_08661	FOXG_08661		+	1
Foxysporum	FOXG_00073	FOXG_00073	flbB	FOXG_08689	FOXG_08689		+	0
Foxysporum	FOXG_00073	FOXG_00073	flbB	FOXG_08701	FOXG_08701		+	0
Foxysporum	FOXG_00073	FOXG_00073	flbB	FOXG_08707	FOXG_08707		+	0
Foxysporum	FOXG_00073	FOXG_00073	flbB	FOXG_08724	FOXG_08724		+	0
Foxysporum	FOXG_00073	FOXG_00073	flbB	FOXG_08752	FOXG_08752		+	0
Foxysporum	FOXG_00073	FOXG_00073	flbB	FOXG_08767	FOXG_08767		+	1
Foxysporum	FOXG_00073	FOXG_00073	flbB	FOXG_08779	FOXG_08779		+	1
Foxysporum	FOXG_00073	FOXG_00073	flbB	FOXG_08785	FOXG_08785		+	0
Foxysporum	FOXG_00073	FOXG_00073	flbB	FOXG_08816	FOXG_08816		+	0
Foxysporum	FOXG_00073	FOXG_00073	flbB	FOXG_08822	FOXG_08822		+	0
Foxysporum	FOXG_00073	FOXG_00073	flbB	FOXG_08832	FOXG_08832		+	0
Foxysporum	FOXG_00073	FOXG_00073	flbB	FOXG_08884	FOXG_08884		+	0
Foxysporum	FOXG_00073	FOXG_00073	flbB	FOXG_08948	FOXG_08948		+	0
Foxysporum	FOXG_00073	FOXG_00073	flbB	FOXG_08965	FOXG_08965		-	0
Foxysporum	FOXG_00073	FOXG_00073	flbB	FOXG_08972	FOXG_08972		+	0
Foxysporum	FOXG_00073	FOXG_00073	flbB	FOXG_08980	FOXG_08980		+	0
Foxysporum	FOXG_00073	FOXG_00073	flbB	FOXG_08981	FOXG_08981		+	0
Foxysporum	FOXG_00073	FOXG_00073	flbB	FOXG_09022	FOXG_09022		+	1
Foxysporum	FOXG_00073	FOXG_00073	flbB	FOXG_09046	FOXG_09046		+	2
Foxysporum	FOXG_00073	FOXG_00073	flbB	FOXG_09050	FOXG_09050		+	0
Foxysporum	FOXG_00073	FOXG_00073	flbB	FOXG_09062	FOXG_09062		+	0
Foxysporum	FOXG_00073	FOXG_00073	flbB	FOXG_09069	FOXG_09069		+	0
Foxysporum	FOXG_00073	FOXG_00073	flbB	FOXG_09102	FOXG_09102		+	1
Foxysporum	FOXG_00073	FOXG_00073	flbB	FOXG_09143	FOXG_09143		+	1
Foxysporum	FOXG_00073	FOXG_00073	flbB	FOXG_09151	FOXG_09151		+	0
Foxysporum	FOXG_00073	FOXG_00073	flbB	FOXG_09157	FOXG_09157		+	0
Foxysporum	FOXG_00073	FOXG_00073	flbB	FOXG_09183	FOXG_09183		+	0
Foxysporum	FOXG_00073	FOXG_00073	flbB	FOXG_09185	FOXG_09185		+	0
Foxysporum	FOXG_00073	FOXG_00073	flbB	FOXG_09190	FOXG_09190		+	0
Foxysporum	FOXG_00073	FOXG_00073	flbB	FOXG_09191	FOXG_09191		+	0
Foxysporum	FOXG_00073	FOXG_00073	flbB	FOXG_09238	FOXG_09238		+	0
Foxysporum	FOXG_00073	FOXG_00073	flbB	FOXG_09239	FOXG_09239		+	2
Foxysporum	FOXG_00073	FOXG_00073	flbB	FOXG_09260	FOXG_09260		+	1
Foxysporum	FOXG_00073	FOXG_00073	flbB	FOXG_09269	FOXG_09269		+	1
Foxysporum	FOXG_00073	FOXG_00073	flbB	FOXG_09276	FOXG_09276		+	1
Foxysporum	FOXG_00073	FOXG_00073	flbB	FOXG_09277	FOXG_09277		+	0
Foxysporum	FOXG_00073	FOXG_00073	flbB	FOXG_09280	FOXG_09280		+	0
Foxysporum	FOXG_00073	FOXG_00073	flbB	FOXG_09300	FOXG_09300		+	1
Foxysporum	FOXG_00073	FOXG_00073	flbB	FOXG_09304	FOXG_09304		+	0
Foxysporum	FOXG_00073	FOXG_00073	flbB	FOXG_09313	FOXG_09313		+	0
Foxysporum	FOXG_00073	FOXG_00073	flbB	FOXG_09314	FOXG_09314		+	2
Foxysporum	FOXG_00073	FOXG_00073	flbB	FOXG_09342	FOXG_09342		+	0
Foxysporum	FOXG_00073	FOXG_00073	flbB	FOXG_09380	FOXG_09380		+	0
Foxysporum	FOXG_00073	FOXG_00073	flbB	FOXG_09384	FOXG_09384		+	0
Foxysporum	FOXG_00073	FOXG_00073	flbB	FOXG_09391	FOXG_09391		+	0
Foxysporum	FOXG_00073	FOXG_00073	flbB	FOXG_09404	FOXG_09404		+	0
Foxysporum	FOXG_00073	FOXG_00073	flbB	FOXG_09424	FOXG_09424		+	1
Foxysporum	FOXG_00073	FOXG_00073	flbB	FOXG_09435	FOXG_09435		+	1
Foxysporum	FOXG_00073	FOXG_00073	flbB	FOXG_09436	FOXG_09436		+	0
Foxysporum	FOXG_00073	FOXG_00073	flbB	FOXG_09444	FOXG_09444		+	0
Foxysporum	FOXG_00073	FOXG_00073	flbB	FOXG_09457	FOXG_09457		+	1
Foxysporum	FOXG_00073	FOXG_00073	flbB	FOXG_09459	FOXG_09459		+	0
Foxysporum	FOXG_00073	FOXG_00073	flbB	FOXG_09493	FOXG_09493		+	0
Foxysporum	FOXG_00073	FOXG_00073	flbB	FOXG_09510	FOXG_09510		+	0
Foxysporum	FOXG_00073	FOXG_00073	flbB	FOXG_09519	CLU1	CLU1	+	0
Foxysporum	FOXG_00073	FOXG_00073	flbB	FOXG_09556	FOXG_09556		+	1
Foxysporum	FOXG_00073	FOXG_00073	flbB	FOXG_09617	FOXG_09617		+	0
Foxysporum	FOXG_00073	FOXG_00073	flbB	FOXG_09676	FOXG_09676		+	0
Foxysporum	FOXG_00073	FOXG_00073	flbB	FOXG_09693	FOXG_09693		+	0
Foxysporum	FOXG_00073	FOXG_00073	flbB	FOXG_09747	FOXG_09747		+	1
Foxysporum	FOXG_00073	FOXG_00073	flbB	FOXG_09791	FOXG_09791		+	0
Foxysporum	FOXG_00073	FOXG_00073	flbB	FOXG_09794	FOXG_09794		+	0
Foxysporum	FOXG_00073	FOXG_00073	flbB	FOXG_09801	FOXG_09801		+	0
Foxysporum	FOXG_00073	FOXG_00073	flbB	FOXG_09822	FOXG_09822		-	0
Foxysporum	FOXG_00073	FOXG_00073	flbB	FOXG_09840	FOXG_09840		+	0
Foxysporum	FOXG_00073	FOXG_00073	flbB	FOXG_09843	FOXG_09843		-	1
Foxysporum	FOXG_00073	FOXG_00073	flbB	FOXG_09864	FOXG_09864		-	0
Foxysporum	FOXG_00073	FOXG_00073	flbB	FOXG_09888	FOXG_09888		+	0
Foxysporum	FOXG_00073	FOXG_00073	flbB	FOXG_09962	FOXG_09962		+	1
Foxysporum	FOXG_00073	FOXG_00073	flbB	FOXG_09977	FOXG_09977		+	1
Foxysporum	FOXG_00073	FOXG_00073	flbB	FOXG_09998	FOXG_09998		+	0
Foxysporum	FOXG_00073	FOXG_00073	flbB	FOXG_10052	FOXG_10052		+	0
Foxysporum	FOXG_00073	FOXG_00073	flbB	FOXG_10059	FOXG_10059		+	1
Foxysporum	FOXG_00073	FOXG_00073	flbB	FOXG_10138	FOXG_10138		-	0
Foxysporum	FOXG_00073	FOXG_00073	flbB	FOXG_10214	FOXG_10214		+	0
Foxysporum	FOXG_00073	FOXG_00073	flbB	FOXG_10217	FOXG_10217		+	0
Foxysporum	FOXG_00073	FOXG_00073	flbB	FOXG_10250	ERB1	ERB1	+	1
Foxysporum	FOXG_00073	FOXG_00073	flbB	FOXG_10251	FOXG_10251		+	0
Foxysporum	FOXG_00073	FOXG_00073	flbB	FOXG_10253	FOXG_10253		+	1
Foxysporum	FOXG_00073	FOXG_00073	flbB	FOXG_10274	FOXG_10274		+	0
Foxysporum	FOXG_00073	FOXG_00073	flbB	FOXG_10285	FOXG_10285		+	0
Foxysporum	FOXG_00073	FOXG_00073	flbB	FOXG_10293	FOXG_10293		+	0
Foxysporum	FOXG_00073	FOXG_00073	flbB	FOXG_10298	FOXG_10298		+	2
Foxysporum	FOXG_00073	FOXG_00073	flbB	FOXG_10319	FOXG_10319		+	2
Foxysporum	FOXG_00073	FOXG_00073	flbB	FOXG_10320	FOXG_10320		+	0
Foxysporum	FOXG_00073	FOXG_00073	flbB	FOXG_10350	FOXG_10350		+	0
Foxysporum	FOXG_00073	FOXG_00073	flbB	FOXG_10398	FOXG_10398		+	0
Foxysporum	FOXG_00073	FOXG_00073	flbB	FOXG_10403	FOXG_10403		+	0
Foxysporum	FOXG_00073	FOXG_00073	flbB	FOXG_10426	FOXG_10426		+	0
Foxysporum	FOXG_00073	FOXG_00073	flbB	FOXG_10429	FOXG_10429		+	2
Foxysporum	FOXG_00073	FOXG_00073	flbB	FOXG_10431	FOXG_10431		+	0
Foxysporum	FOXG_00073	FOXG_00073	flbB	FOXG_10438	FOXG_10438		+	1
Foxysporum	FOXG_00073	FOXG_00073	flbB	FOXG_10447	FOXG_10447		+	0
Foxysporum	FOXG_00073	FOXG_00073	flbB	FOXG_10458	FOXG_10458		+	1
Foxysporum	FOXG_00073	FOXG_00073	flbB	FOXG_10472	FOXG_10472		+	0
Foxysporum	FOXG_00073	FOXG_00073	flbB	FOXG_10476	FOXG_10476		+	0
Foxysporum	FOXG_00073	FOXG_00073	flbB	FOXG_10485	FOXG_10485		+	0
Foxysporum	FOXG_00073	FOXG_00073	flbB	FOXG_10487	FOXG_10487		+	0
Foxysporum	FOXG_00073	FOXG_00073	flbB	FOXG_10505	MMM1	MMM1	+	0
Foxysporum	FOXG_00073	FOXG_00073	flbB	FOXG_10521	FOXG_10521		+	1
Foxysporum	FOXG_00073	FOXG_00073	flbB	FOXG_10523	FOXG_10523		+	0
Foxysporum	FOXG_00073	FOXG_00073	flbB	FOXG_10538	FOXG_10538		+	0
Foxysporum	FOXG_00073	FOXG_00073	flbB	FOXG_10541	FOXG_10541		+	1
Foxysporum	FOXG_00073	FOXG_00073	flbB	FOXG_10544	FOXG_10544		-	0
Foxysporum	FOXG_00073	FOXG_00073	flbB	FOXG_10574	FOXG_10574		+	0
Foxysporum	FOXG_00073	FOXG_00073	flbB	FOXG_10578	FOXG_10578		+	1
Foxysporum	FOXG_00073	FOXG_00073	flbB	FOXG_10590	FOXG_10590		+	1
Foxysporum	FOXG_00073	FOXG_00073	flbB	FOXG_10600	FOXG_10600		+	0
Foxysporum	FOXG_00073	FOXG_00073	flbB	FOXG_10616	FOXG_10616		+	0
Foxysporum	FOXG_00073	FOXG_00073	flbB	FOXG_10630	FOXG_10630		+	0
Foxysporum	FOXG_00073	FOXG_00073	flbB	FOXG_10667	FOXG_10667		+	0
Foxysporum	FOXG_00073	FOXG_00073	flbB	FOXG_10677	FOXG_10677		+	0
Foxysporum	FOXG_00073	FOXG_00073	flbB	FOXG_10746	FOXG_10746		-	0
Foxysporum	FOXG_00073	FOXG_00073	flbB	FOXG_10887	FOXG_10887		+	0
Foxysporum	FOXG_00073	FOXG_00073	flbB	FOXG_10939	FOXG_10939		+	0
Foxysporum	FOXG_00073	FOXG_00073	flbB	FOXG_10955	FOXG_10955		+	0
Foxysporum	FOXG_00073	FOXG_00073	flbB	FOXG_11005	FOXG_11005		-	2
Foxysporum	FOXG_00073	FOXG_00073	flbB	FOXG_11022	FOXG_11022		+	2
Foxysporum	FOXG_00073	FOXG_00073	flbB	FOXG_11047	FOXG_11047		+	0
Foxysporum	FOXG_00073	FOXG_00073	flbB	FOXG_11049	FOXG_11049		+	0
Foxysporum	FOXG_00073	FOXG_00073	flbB	FOXG_11100	FOXG_11100		+	1
Foxysporum	FOXG_00073	FOXG_00073	flbB	FOXG_11106	FOXG_11106		+	0
Foxysporum	FOXG_00073	FOXG_00073	flbB	FOXG_11112	FOXG_11112		+	0
Foxysporum	FOXG_00073	FOXG_00073	flbB	FOXG_11141	AAH1	AAH1	+	0
Foxysporum	FOXG_00073	FOXG_00073	flbB	FOXG_11147	FOXG_11147		+	0
Foxysporum	FOXG_00073	FOXG_00073	flbB	FOXG_11151	FOXG_11151		+	0
Foxysporum	FOXG_00073	FOXG_00073	flbB	FOXG_11157	FOXG_11157		+	0
Foxysporum	FOXG_00073	FOXG_00073	flbB	FOXG_11171	FOXG_11171		+	1
Foxysporum	FOXG_00073	FOXG_00073	flbB	FOXG_11193	FOXG_11193		+	0
Foxysporum	FOXG_00073	FOXG_00073	flbB	FOXG_11197	FOXG_11197		+	0
Foxysporum	FOXG_00073	FOXG_00073	flbB	FOXG_11202	FOXG_11202		+	0
Foxysporum	FOXG_00073	FOXG_00073	flbB	FOXG_11264	FOXG_11264		+	1
Foxysporum	FOXG_00073	FOXG_00073	flbB	FOXG_11266	FOXG_11266		+	1
Foxysporum	FOXG_00073	FOXG_00073	flbB	FOXG_11321	FOXG_11321		+	2
Foxysporum	FOXG_00073	FOXG_00073	flbB	FOXG_11324	MEF1	MEF1	+	0
Foxysporum	FOXG_00073	FOXG_00073	flbB	FOXG_11328	FOXG_11328		+	0
Foxysporum	FOXG_00073	FOXG_00073	flbB	FOXG_11329	FOXG_11329		+	0
Foxysporum	FOXG_00073	FOXG_00073	flbB	FOXG_11332	FOXG_11332		+	0
Foxysporum	FOXG_00073	FOXG_00073	flbB	FOXG_11333	FOXG_11333		+	0
Foxysporum	FOXG_00073	FOXG_00073	flbB	FOXG_11352	FOXG_11352		+	0
Foxysporum	FOXG_00073	FOXG_00073	flbB	FOXG_11354	FOXG_11354		+	0
Foxysporum	FOXG_00073	FOXG_00073	flbB	FOXG_11365	FOXG_11365		+	0
Foxysporum	FOXG_00073	FOXG_00073	flbB	FOXG_11421	FOXG_11421		+	0
Foxysporum	FOXG_00073	FOXG_00073	flbB	FOXG_11444	FOXG_11444		+	0
Foxysporum	FOXG_00073	FOXG_00073	flbB	FOXG_11451	FOXG_11451		+	0
Foxysporum	FOXG_00073	FOXG_00073	flbB	FOXG_11457	FOXG_11457		+	0
Foxysporum	FOXG_00073	FOXG_00073	flbB	FOXG_11458	FOXG_11458		+	0
Foxysporum	FOXG_00073	FOXG_00073	flbB	FOXG_11475	FOXG_11475		+	1
Foxysporum	FOXG_00073	FOXG_00073	flbB	FOXG_11484	FOXG_11484		+	0
Foxysporum	FOXG_00073	FOXG_00073	flbB	FOXG_11502	FOXG_11502		+	0
Foxysporum	FOXG_00073	FOXG_00073	flbB	FOXG_11505	FOXG_11505		+	0
Foxysporum	FOXG_00073	FOXG_00073	flbB	FOXG_11507	FOXG_11507		+	0
Foxysporum	FOXG_00073	FOXG_00073	flbB	FOXG_11521	FOXG_11521		+	2
Foxysporum	FOXG_00073	FOXG_00073	flbB	FOXG_11574	FOXG_11574		+	0
Foxysporum	FOXG_00073	FOXG_00073	flbB	FOXG_11616	FOXG_11616		+	0
Foxysporum	FOXG_00073	FOXG_00073	flbB	FOXG_11626	FOXG_11626		+	0
Foxysporum	FOXG_00073	FOXG_00073	flbB	FOXG_11627	FOXG_11627		+	1
Foxysporum	FOXG_00073	FOXG_00073	flbB	FOXG_11647	FOXG_11647		-	0
Foxysporum	FOXG_00073	FOXG_00073	flbB	FOXG_11661	FOXG_11661		+	1
Foxysporum	FOXG_00073	FOXG_00073	flbB	FOXG_11687	FOXG_11687		+	0
Foxysporum	FOXG_00073	FOXG_00073	flbB	FOXG_11729	FOXG_11729		+	0
Foxysporum	FOXG_00073	FOXG_00073	flbB	FOXG_11734	FOXG_11734		+	0
Foxysporum	FOXG_00073	FOXG_00073	flbB	FOXG_11771	FOXG_11771		+	0
Foxysporum	FOXG_00073	FOXG_00073	flbB	FOXG_11784	FOXG_11784		-	0
Foxysporum	FOXG_00073	FOXG_00073	flbB	FOXG_11845	FOXG_11845		+	0
Foxysporum	FOXG_00073	FOXG_00073	flbB	FOXG_11957	FOXG_11957		+	1
Foxysporum	FOXG_00073	FOXG_00073	flbB	FOXG_11967	FOXG_11967		+	0
Foxysporum	FOXG_00073	FOXG_00073	flbB	FOXG_11984	FOXG_11984		+	1
Foxysporum	FOXG_00073	FOXG_00073	flbB	FOXG_11987	FOXG_11987		+	0
Foxysporum	FOXG_00073	FOXG_00073	flbB	FOXG_12029	FOXG_12029		+	0
Foxysporum	FOXG_00073	FOXG_00073	flbB	FOXG_12052	FOXG_12052		+	0
Foxysporum	FOXG_00073	FOXG_00073	flbB	FOXG_12064	FOXG_12064		-	0
Foxysporum	FOXG_00073	FOXG_00073	flbB	FOXG_12101	FOXG_12101		+	0
Foxysporum	FOXG_00073	FOXG_00073	flbB	FOXG_12103	FOXG_12103		+	2
Foxysporum	FOXG_00073	FOXG_00073	flbB	FOXG_12111	FOXG_12111		+	0
Foxysporum	FOXG_00073	FOXG_00073	flbB	FOXG_12112	FOXG_12112		+	0
Foxysporum	FOXG_00073	FOXG_00073	flbB	FOXG_12135	FOXG_12135		+	1
Foxysporum	FOXG_00073	FOXG_00073	flbB	FOXG_12177	FOXG_12177		-	0
Foxysporum	FOXG_00073	FOXG_00073	flbB	FOXG_12187	FOXG_12187		+	0
Foxysporum	FOXG_00073	FOXG_00073	flbB	FOXG_12205	FOXG_12205		+	0
Foxysporum	FOXG_00073	FOXG_00073	flbB	FOXG_12270	FOXG_12270		+	1
Foxysporum	FOXG_00073	FOXG_00073	flbB	FOXG_12302	FOXG_12302		-	0
Foxysporum	FOXG_00073	FOXG_00073	flbB	FOXG_12373	FOXG_12373		+	0
Foxysporum	FOXG_00073	FOXG_00073	flbB	FOXG_12391	FOXG_12391		-	0
Foxysporum	FOXG_00073	FOXG_00073	flbB	FOXG_12395	FOXG_12395		+	0
Foxysporum	FOXG_00073	FOXG_00073	flbB	FOXG_12422	FOXG_12422		+	0
Foxysporum	FOXG_00073	FOXG_00073	flbB	FOXG_12456	FOXG_12456		+	0
Foxysporum	FOXG_00073	FOXG_00073	flbB	FOXG_12493	FOXG_12493		+	0
Foxysporum	FOXG_00073	FOXG_00073	flbB	FOXG_12501	FOXG_12501		+	1
Foxysporum	FOXG_00073	FOXG_00073	flbB	FOXG_12636	FOXG_12636		+	0
Foxysporum	FOXG_00073	FOXG_00073	flbB	FOXG_12638	FOXG_12638		+	0
Foxysporum	FOXG_00073	FOXG_00073	flbB	FOXG_12674	FOXG_12674		+	0
Foxysporum	FOXG_00073	FOXG_00073	flbB	FOXG_12684	FOXG_12684		+	1
Foxysporum	FOXG_00073	FOXG_00073	flbB	FOXG_12775	FOXG_12775		+	0
Foxysporum	FOXG_00073	FOXG_00073	flbB	FOXG_12790	FOXG_12790		+	1
Foxysporum	FOXG_00073	FOXG_00073	flbB	FOXG_12795	FOXG_12795		+	0
Foxysporum	FOXG_00073	FOXG_00073	flbB	FOXG_12800	FOXG_12800		+	1
Foxysporum	FOXG_00073	FOXG_00073	flbB	FOXG_12809	FOXG_12809		+	1
Foxysporum	FOXG_00073	FOXG_00073	flbB	FOXG_12811	FOXG_12811		+	2
Foxysporum	FOXG_00073	FOXG_00073	flbB	FOXG_12813	FOXG_12813		+	1
Foxysporum	FOXG_00073	FOXG_00073	flbB	FOXG_12814	FOXG_12814		+	0
Foxysporum	FOXG_00073	FOXG_00073	flbB	FOXG_12816	FOXG_12816		+	0
Foxysporum	FOXG_00073	FOXG_00073	flbB	FOXG_12818	FOXG_12818		+	1
Foxysporum	FOXG_00073	FOXG_00073	flbB	FOXG_12822	FOXG_12822		-	1
Foxysporum	FOXG_00073	FOXG_00073	flbB	FOXG_12832	FOXG_12832		+	0
Foxysporum	FOXG_00073	FOXG_00073	flbB	FOXG_12843	FOXG_12843		+	0
Foxysporum	FOXG_00073	FOXG_00073	flbB	FOXG_12845	FOXG_12845		+	0
Foxysporum	FOXG_00073	FOXG_00073	flbB	FOXG_12850	FOXG_12850		+	0
Foxysporum	FOXG_00073	FOXG_00073	flbB	FOXG_12852	FOXG_12852		+	0
Foxysporum	FOXG_00073	FOXG_00073	flbB	FOXG_12870	FOXG_12870		+	0
Foxysporum	FOXG_00073	FOXG_00073	flbB	FOXG_12883	FOXG_12883		+	0
Foxysporum	FOXG_00073	FOXG_00073	flbB	FOXG_12892	FOXG_12892		+	0
Foxysporum	FOXG_00073	FOXG_00073	flbB	FOXG_12909	FOXG_12909		+	1
Foxysporum	FOXG_00073	FOXG_00073	flbB	FOXG_12915	FOXG_12915		+	0
Foxysporum	FOXG_00073	FOXG_00073	flbB	FOXG_12919	FOXG_12919		+	2
Foxysporum	FOXG_00073	FOXG_00073	flbB	FOXG_12928	FOXG_12928		+	0
Foxysporum	FOXG_00073	FOXG_00073	flbB	FOXG_13022	FOXG_13022		+	2
Foxysporum	FOXG_00073	FOXG_00073	flbB	FOXG_13032	FOXG_13032		-	0
Foxysporum	FOXG_00073	FOXG_00073	flbB	FOXG_13054	FOXG_13054		-	0
Foxysporum	FOXG_00073	FOXG_00073	flbB	FOXG_13081	FOXG_13081		+	1
Foxysporum	FOXG_00073	FOXG_00073	flbB	FOXG_13143	FOXG_13143		+	0
Foxysporum	FOXG_00073	FOXG_00073	flbB	FOXG_13198	FOXG_13198		+	0
Foxysporum	FOXG_00073	FOXG_00073	flbB	FOXG_13200	FOXG_13200		+	0
Foxysporum	FOXG_00073	FOXG_00073	flbB	FOXG_13233	FOXG_13233		+	0
Foxysporum	FOXG_00073	FOXG_00073	flbB	FOXG_13255	FOXG_13255		+	1
Foxysporum	FOXG_00073	FOXG_00073	flbB	FOXG_13269	FOXG_13269		-	2
Foxysporum	FOXG_00073	FOXG_00073	flbB	FOXG_13281	FOXG_13281		-	0
Foxysporum	FOXG_00073	FOXG_00073	flbB	FOXG_13402	FOXG_13402		+	0
Foxysporum	FOXG_00073	FOXG_00073	flbB	FOXG_13405	FOXG_13405		+	1
Foxysporum	FOXG_00073	FOXG_00073	flbB	FOXG_13410	FOXG_13410		+	0
Foxysporum	FOXG_00073	FOXG_00073	flbB	FOXG_13413	FOXG_13413		+	0
Foxysporum	FOXG_00073	FOXG_00073	flbB	FOXG_13433	FOXG_13433		+	1
Foxysporum	FOXG_00073	FOXG_00073	flbB	FOXG_13475	FOXG_13475		+	0
Foxysporum	FOXG_00073	FOXG_00073	flbB	FOXG_13503	FOXG_13503		+	0
Foxysporum	FOXG_00073	FOXG_00073	flbB	FOXG_13577	FOXG_13577		+	0
Foxysporum	FOXG_00073	FOXG_00073	flbB	FOXG_13617	FOXG_13617		+	0
Foxysporum	FOXG_00073	FOXG_00073	flbB	FOXG_13626	FOXG_13626		+	1
Foxysporum	FOXG_00073	FOXG_00073	flbB	FOXG_13637	FOXG_13637		+	0
Foxysporum	FOXG_00073	FOXG_00073	flbB	FOXG_13679	FOXG_13679		+	0
Foxysporum	FOXG_00073	FOXG_00073	flbB	FOXG_13731	FOXG_13731		-	0
Foxysporum	FOXG_00073	FOXG_00073	flbB	FOXG_13736	FOXG_13736		+	0
Foxysporum	FOXG_00073	FOXG_00073	flbB	FOXG_13765	FOXG_13765		+	1
Foxysporum	FOXG_00073	FOXG_00073	flbB	FOXG_13780	FOXG_13780		+	0
Foxysporum	FOXG_00073	FOXG_00073	flbB	FOXG_13796	FOXG_13796		+	0
Foxysporum	FOXG_00073	FOXG_00073	flbB	FOXG_13797	FOXG_13797		+	0
Foxysporum	FOXG_00073	FOXG_00073	flbB	FOXG_13822	FOXG_13822		+	0
Foxysporum	FOXG_00073	FOXG_00073	flbB	FOXG_13829	FOXG_13829		+	0
Foxysporum	FOXG_00073	FOXG_00073	flbB	FOXG_13830	FOXG_13830		+	0
Foxysporum	FOXG_00073	FOXG_00073	flbB	FOXG_13831	FOXG_13831		+	0
Foxysporum	FOXG_00073	FOXG_00073	flbB	FOXG_13856	FOXG_13856		+	1
Foxysporum	FOXG_00073	FOXG_00073	flbB	FOXG_13872	FOXG_13872		+	0
Foxysporum	FOXG_00073	FOXG_00073	flbB	FOXG_13875	FOXG_13875		+	0
Foxysporum	FOXG_00073	FOXG_00073	flbB	FOXG_13883	FOXG_13883		+	0
Foxysporum	FOXG_00073	FOXG_00073	flbB	FOXG_13886	FOXG_13886		+	1
Foxysporum	FOXG_00073	FOXG_00073	flbB	FOXG_13903	FOXG_13903		-	0
Foxysporum	FOXG_00073	FOXG_00073	flbB	FOXG_13912	FOXG_13912		+	0
Foxysporum	FOXG_00073	FOXG_00073	flbB	FOXG_13927	FOXG_13927		+	1
Foxysporum	FOXG_00073	FOXG_00073	flbB	FOXG_13941	FOXG_13941		+	0
Foxysporum	FOXG_00073	FOXG_00073	flbB	FOXG_13948	FOXG_13948		+	0
Foxysporum	FOXG_00073	FOXG_00073	flbB	FOXG_13950	FOXG_13950		+	0
Foxysporum	FOXG_00073	FOXG_00073	flbB	FOXG_13951	FOXG_13951		+	0
Foxysporum	FOXG_00073	FOXG_00073	flbB	FOXG_14038	FOXG_14038		+	1
Foxysporum	FOXG_00073	FOXG_00073	flbB	FOXG_14043	FOXG_14043		+	0
Foxysporum	FOXG_00073	FOXG_00073	flbB	FOXG_14046	FOXG_14046		+	0
Foxysporum	FOXG_00073	FOXG_00073	flbB	FOXG_14115	FOXG_14115		+	0
Foxysporum	FOXG_00073	FOXG_00073	flbB	FOXG_14177	FOXG_14177		+	0
Foxysporum	FOXG_00073	FOXG_00073	flbB	FOXG_14290	FOXG_14290		+	0
Foxysporum	FOXG_00073	FOXG_00073	flbB	FOXG_14431	FOXG_14431		+	0
Foxysporum	FOXG_00073	FOXG_00073	flbB	FOXG_14528	FOXG_14528		-	0
Foxysporum	FOXG_00073	FOXG_00073	flbB	FOXG_14657	FOXG_14657		+	0
Foxysporum	FOXG_00073	FOXG_00073	flbB	FOXG_14683	FOXG_14683		-	0
Foxysporum	FOXG_00073	FOXG_00073	flbB	FOXG_14850	FOXG_14850		+	0
Foxysporum	FOXG_00073	FOXG_00073	flbB	FOXG_14889	FOXG_14889		+	0
Foxysporum	FOXG_00073	FOXG_00073	flbB	FOXG_15039	FOXG_15039		+	0
Foxysporum	FOXG_00073	FOXG_00073	flbB	FOXG_15050	FOXG_15050		+	0
Foxysporum	FOXG_00073	FOXG_00073	flbB	FOXG_15190	FOXG_15190		+	0
Foxysporum	FOXG_00073	FOXG_00073	flbB	FOXG_15239	FUB8	FUB8	+	0
Foxysporum	FOXG_00073	FOXG_00073	flbB	FOXG_15249	FOXG_15249		+	0
Foxysporum	FOXG_00073	FOXG_00073	flbB	FOXG_15319	FOXG_15319		+	0
Foxysporum	FOXG_00073	FOXG_00073	flbB	FOXG_15360	FOXG_15360		+	0
Foxysporum	FOXG_00073	FOXG_00073	flbB	FOXG_15398	FOXG_15398		+	0
Foxysporum	FOXG_00073	FOXG_00073	flbB	FOXG_15404	FOXG_15404		+	0
Foxysporum	FOXG_00073	FOXG_00073	flbB	FOXG_15449	FOXG_15449		-	1
Foxysporum	FOXG_00073	FOXG_00073	flbB	FOXG_15454	FOXG_15454		+	0
Foxysporum	FOXG_00073	FOXG_00073	flbB	FOXG_15459	FOXG_15459		+	1
Foxysporum	FOXG_00073	FOXG_00073	flbB	FOXG_15463	FOXG_15463		+	0
Foxysporum	FOXG_00073	FOXG_00073	flbB	FOXG_15472	FOXG_15472		+	0
Foxysporum	FOXG_00073	FOXG_00073	flbB	FOXG_15541	FOXG_15541		+	0
Foxysporum	FOXG_00073	FOXG_00073	flbB	FOXG_15611	FOXG_15611		+	0
Foxysporum	FOXG_00073	FOXG_00073	flbB	FOXG_15631	FOXG_15631		+	0
Foxysporum	FOXG_00073	FOXG_00073	flbB	FOXG_15632	FOXG_15632		+	1
Foxysporum	FOXG_00073	FOXG_00073	flbB	FOXG_15642	FOXG_15642		+	0
Foxysporum	FOXG_00073	FOXG_00073	flbB	FOXG_15658	FOXG_15658		+	0
Foxysporum	FOXG_00073	FOXG_00073	flbB	FOXG_15707	FOXG_15707		+	0
Foxysporum	FOXG_00073	FOXG_00073	flbB	FOXG_15731	FOXG_15731		-	1
Foxysporum	FOXG_00073	FOXG_00073	flbB	FOXG_15733	FOXG_15733		+	0
Foxysporum	FOXG_00073	FOXG_00073	flbB	FOXG_15753	FOXG_15753		+	0
Foxysporum	FOXG_00073	FOXG_00073	flbB	FOXG_15761	FOXG_15761		-	3
Foxysporum	FOXG_00073	FOXG_00073	flbB	FOXG_15825	FOXG_15825		-	0
Foxysporum	FOXG_00073	FOXG_00073	flbB	FOXG_15840	FOXG_15840		+	1
Foxysporum	FOXG_00073	FOXG_00073	flbB	FOXG_15886	FOXG_15886		+	4
Foxysporum	FOXG_00073	FOXG_00073	flbB	FOXG_15999	FOXG_15999		+	0
Foxysporum	FOXG_00073	FOXG_00073	flbB	FOXG_16067	FOXG_16067		+	0
Foxysporum	FOXG_00073	FOXG_00073	flbB	FOXG_16433	FOXG_16433		+	0
Foxysporum	FOXG_00073	FOXG_00073	flbB	FOXG_16455	FOXG_16455		+	0
Foxysporum	FOXG_00073	FOXG_00073	flbB	FOXG_16569	FOXG_16569		-	0
Foxysporum	FOXG_00073	FOXG_00073	flbB	FOXG_16571	FOXG_16571		+	0
Foxysporum	FOXG_00073	FOXG_00073	flbB	FOXG_16593	FOXG_16593		+	1
Foxysporum	FOXG_00073	FOXG_00073	flbB	FOXG_16644	FOXG_16644		+	0
Foxysporum	FOXG_00073	FOXG_00073	flbB	FOXG_16677	FOXG_16677		+	0
Foxysporum	FOXG_00073	FOXG_00073	flbB	FOXG_16684	FOXG_16684		+	0
Foxysporum	FOXG_00073	FOXG_00073	flbB	FOXG_16717	FOXG_16717		+	0
Foxysporum	FOXG_00073	FOXG_00073	flbB	FOXG_16740	FOXG_16740		+	0
Foxysporum	FOXG_00073	FOXG_00073	flbB	FOXG_16747	FOXG_16747		+	0
Foxysporum	FOXG_00073	FOXG_00073	flbB	FOXG_16770	FOXG_16770		+	0
Foxysporum	FOXG_00073	FOXG_00073	flbB	FOXG_16823	FOXG_16823		+	0
Foxysporum	FOXG_00073	FOXG_00073	flbB	FOXG_16834	FOXG_16834		+	1
Foxysporum	FOXG_00073	FOXG_00073	flbB	FOXG_16842	FOXG_16842		+	0
Foxysporum	FOXG_00073	FOXG_00073	flbB	FOXG_16873	FOXG_16873		+	0
Foxysporum	FOXG_00073	FOXG_00073	flbB	FOXG_16912	FOXG_16912		+	0
Foxysporum	FOXG_00073	FOXG_00073	flbB	FOXG_16986	FOXG_16986		+	0
Foxysporum	FOXG_00073	FOXG_00073	flbB	FOXG_17155	FOXG_17155		+	0
Foxysporum	FOXG_00073	FOXG_00073	flbB	FOXG_17159	FOXG_17159		+	0
Foxysporum	FOXG_00073	FOXG_00073	flbB	FOXG_17181	FOXG_17181		+	1
Foxysporum	FOXG_00073	FOXG_00073	flbB	FOXG_17187	FOXG_17187		-	1
Foxysporum	FOXG_00073	FOXG_00073	flbB	FOXG_17233	FOXG_17233		+	0
Foxysporum	FOXG_00073	FOXG_00073	flbB	FOXG_17345	FOXG_17345		+	0
Foxysporum	FOXG_00073	FOXG_00073	flbB	FOXG_17375	FOXG_17375		+	0
Foxysporum	FOXG_00073	FOXG_00073	flbB	FOXG_17378	FOXG_17378		+	0
Foxysporum	FOXG_00073	FOXG_00073	flbB	FOXG_17381	FOXG_17381		+	0
Foxysporum	FOXG_00073	FOXG_00073	flbB	FOXG_17383	FOXG_17383		+	1
Foxysporum	FOXG_00073	FOXG_00073	flbB	FOXG_17417	FOXG_17417		+	0
Foxysporum	FOXG_00073	FOXG_00073	flbB	FOXG_17489	FOXG_17489		+	0
Foxysporum	FOXG_00073	FOXG_00073	flbB	FOXG_17521	FOXG_17521		+	0
Foxysporum	FOXG_00073	FOXG_00073	flbB	FOXG_17556	FOXG_17556		+	0
Foxysporum	FOXG_00073	FOXG_00073	flbB	FOXG_17581	FOXG_17581		+	0
Foxysporum	FOXG_00073	FOXG_00073	flbB	FOXG_17634	FOXG_17634		+	0
Foxysporum	FOXG_00073	FOXG_00073	flbB	FOXG_17660	FOXG_17660		+	0
Foxysporum	FOXG_00073	FOXG_00073	flbB	FOXG_17667	FOXG_17667		+	0
Foxysporum	FOXG_00073	FOXG_00073	flbB	FOXG_17727	FOXG_17727		+	0
Foxysporum	FOXG_00073	FOXG_00073	flbB	FOXG_17732	FOXG_17732		+	0
Foxysporum	FOXG_00073	FOXG_00073	flbB	FOXG_17750	FOXG_17750		-	0
Foxysporum	FOXG_00073	FOXG_00073	flbB	FOXG_17770	FOXG_17770		+	0
Foxysporum	FOXG_00073	FOXG_00073	flbB	FOXG_17778	FOXG_17778		-	0
Foxysporum	FOXG_00087	FOXG_00087	csp-1	FOXG_00030	FOXG_00030		-	0
Foxysporum	FOXG_00087	FOXG_00087	csp-1	FOXG_00033	FOXG_00033		-	0
Foxysporum	FOXG_00087	FOXG_00087	csp-1	FOXG_00035	FOXG_00035		-	0
Foxysporum	FOXG_00087	FOXG_00087	csp-1	FOXG_00036	FOXG_00036		-	1
Foxysporum	FOXG_00087	FOXG_00087	csp-1	FOXG_00046	FOXG_00046		-	0
Foxysporum	FOXG_00087	FOXG_00087	csp-1	FOXG_00048	FOXG_00048		-	0
Foxysporum	FOXG_00087	FOXG_00087	csp-1	FOXG_00058	FOXG_00058		-	0
Foxysporum	FOXG_00087	FOXG_00087	csp-1	FOXG_00072	FOXG_00072		-	0
Foxysporum	FOXG_00087	FOXG_00087	csp-1	FOXG_00075	FOXG_00075		-	0
Foxysporum	FOXG_00087	FOXG_00087	csp-1	FOXG_00087	FOXG_00087		NaN	0
Foxysporum	FOXG_00087	FOXG_00087	csp-1	FOXG_00097	FOXG_00097		-	1
Foxysporum	FOXG_00087	FOXG_00087	csp-1	FOXG_00108	FOXG_00108		-	1
Foxysporum	FOXG_00087	FOXG_00087	csp-1	FOXG_00115	FOXG_00115		-	0
Foxysporum	FOXG_00087	FOXG_00087	csp-1	FOXG_00117	FOXG_00117		-	1
Foxysporum	FOXG_00087	FOXG_00087	csp-1	FOXG_00125	FOXG_00125		-	0
Foxysporum	FOXG_00087	FOXG_00087	csp-1	FOXG_00126	cnxG	cnxG	-	0
Foxysporum	FOXG_00087	FOXG_00087	csp-1	FOXG_00135	FOXG_00135		-	0
Foxysporum	FOXG_00087	FOXG_00087	csp-1	FOXG_00141	FOXG_00141		-	1
Foxysporum	FOXG_00087	FOXG_00087	csp-1	FOXG_00149	FOXG_00149		-	0
Foxysporum	FOXG_00087	FOXG_00087	csp-1	FOXG_00161	FOXG_00161		-	1
Foxysporum	FOXG_00087	FOXG_00087	csp-1	FOXG_00162	FOXG_00162		-	0
Foxysporum	FOXG_00087	FOXG_00087	csp-1	FOXG_00200	FOXG_00200		-	0
Foxysporum	FOXG_00087	FOXG_00087	csp-1	FOXG_00204	FOXG_00204		-	0
Foxysporum	FOXG_00087	FOXG_00087	csp-1	FOXG_00216	FOXG_00216		-	0
Foxysporum	FOXG_00087	FOXG_00087	csp-1	FOXG_00232	FOXG_00232		-	0
Foxysporum	FOXG_00087	FOXG_00087	csp-1	FOXG_00254	FOXG_00254		-	0
Foxysporum	FOXG_00087	FOXG_00087	csp-1	FOXG_00255	FOXG_00255		-	0
Foxysporum	FOXG_00087	FOXG_00087	csp-1	FOXG_00259	FOXG_00259		-	0
Foxysporum	FOXG_00087	FOXG_00087	csp-1	FOXG_00261	FOXG_00261		-	0
Foxysporum	FOXG_00087	FOXG_00087	csp-1	FOXG_00281	FOXG_00281		-	1
Foxysporum	FOXG_00087	FOXG_00087	csp-1	FOXG_00293	FOXG_00293		-	0
Foxysporum	FOXG_00087	FOXG_00087	csp-1	FOXG_00316	FOXG_00316		-	0
Foxysporum	FOXG_00087	FOXG_00087	csp-1	FOXG_00327	FOXG_00327		-	1
Foxysporum	FOXG_00087	FOXG_00087	csp-1	FOXG_00338	FOXG_00338		-	0
Foxysporum	FOXG_00087	FOXG_00087	csp-1	FOXG_00356	FOXG_00356		-	0
Foxysporum	FOXG_00087	FOXG_00087	csp-1	FOXG_00361	FOXG_00361		-	0
Foxysporum	FOXG_00087	FOXG_00087	csp-1	FOXG_00366	FOXG_00366		-	0
Foxysporum	FOXG_00087	FOXG_00087	csp-1	FOXG_00375	FOXG_00375		-	0
Foxysporum	FOXG_00087	FOXG_00087	csp-1	FOXG_00380	FOXG_00380		-	0
Foxysporum	FOXG_00087	FOXG_00087	csp-1	FOXG_00381	FOXG_00381		-	1
Foxysporum	FOXG_00087	FOXG_00087	csp-1	FOXG_00394	FOXG_00394		-	0
Foxysporum	FOXG_00087	FOXG_00087	csp-1	FOXG_00407	FOXG_00407		-	0
Foxysporum	FOXG_00087	FOXG_00087	csp-1	FOXG_00415	FOXG_00415		-	0
Foxysporum	FOXG_00087	FOXG_00087	csp-1	FOXG_00428	FOXG_00428		-	0
Foxysporum	FOXG_00087	FOXG_00087	csp-1	FOXG_00432	FOXG_00432		-	0
Foxysporum	FOXG_00087	FOXG_00087	csp-1	FOXG_00434	FOXG_00434		-	0
Foxysporum	FOXG_00087	FOXG_00087	csp-1	FOXG_00439	FOXG_00439		-	0
Foxysporum	FOXG_00087	FOXG_00087	csp-1	FOXG_00440	FOXG_00440		-	0
Foxysporum	FOXG_00087	FOXG_00087	csp-1	FOXG_00466	FOXG_00466		-	0
Foxysporum	FOXG_00087	FOXG_00087	csp-1	FOXG_00468	FOXG_00468		-	0
Foxysporum	FOXG_00087	FOXG_00087	csp-1	FOXG_00474	FOXG_00474		-	0
Foxysporum	FOXG_00087	FOXG_00087	csp-1	FOXG_00492	FOXG_00492		-	0
Foxysporum	FOXG_00087	FOXG_00087	csp-1	FOXG_00526	FOXG_00526		-	0
Foxysporum	FOXG_00087	FOXG_00087	csp-1	FOXG_00537	FOXG_00537		-	2
Foxysporum	FOXG_00087	FOXG_00087	csp-1	FOXG_00542	FOXG_00542		-	1
Foxysporum	FOXG_00087	FOXG_00087	csp-1	FOXG_00544	FOXG_00544		-	0
Foxysporum	FOXG_00087	FOXG_00087	csp-1	FOXG_00548	FOXG_00548		-	0
Foxysporum	FOXG_00087	FOXG_00087	csp-1	FOXG_00556	FOXG_00556		-	0
Foxysporum	FOXG_00087	FOXG_00087	csp-1	FOXG_00560	FOXG_00560		-	0
Foxysporum	FOXG_00087	FOXG_00087	csp-1	FOXG_00573	FOXG_00573		-	1
Foxysporum	FOXG_00087	FOXG_00087	csp-1	FOXG_00577	FOXG_00577		-	0
Foxysporum	FOXG_00087	FOXG_00087	csp-1	FOXG_00589	FOXG_00589		-	0
Foxysporum	FOXG_00087	FOXG_00087	csp-1	FOXG_00592	FOXG_00592		-	0
Foxysporum	FOXG_00087	FOXG_00087	csp-1	FOXG_00594	FOXG_00594		-	0
Foxysporum	FOXG_00087	FOXG_00087	csp-1	FOXG_00602	FOXG_00602		-	0
Foxysporum	FOXG_00087	FOXG_00087	csp-1	FOXG_00619	FOXG_00619		-	0
Foxysporum	FOXG_00087	FOXG_00087	csp-1	FOXG_00623	FOXG_00623		-	0
Foxysporum	FOXG_00087	FOXG_00087	csp-1	FOXG_00624	FOXG_00624		-	1
Foxysporum	FOXG_00087	FOXG_00087	csp-1	FOXG_00630	FOXG_00630		-	1
Foxysporum	FOXG_00087	FOXG_00087	csp-1	FOXG_00654	FOXG_00654		-	0
Foxysporum	FOXG_00087	FOXG_00087	csp-1	FOXG_00688	FOXG_00688		-	1
Foxysporum	FOXG_00087	FOXG_00087	csp-1	FOXG_00696	FOXG_00696		-	0
Foxysporum	FOXG_00087	FOXG_00087	csp-1	FOXG_00700	FOXG_00700		-	0
Foxysporum	FOXG_00087	FOXG_00087	csp-1	FOXG_00722	FOXG_00722		-	0
Foxysporum	FOXG_00087	FOXG_00087	csp-1	FOXG_00725	FOXG_00725		-	1
Foxysporum	FOXG_00087	FOXG_00087	csp-1	FOXG_00728	FOXG_00728		-	0
Foxysporum	FOXG_00087	FOXG_00087	csp-1	FOXG_00734	FOXG_00734		-	0
Foxysporum	FOXG_00087	FOXG_00087	csp-1	FOXG_00735	FOXG_00735		-	0
Foxysporum	FOXG_00087	FOXG_00087	csp-1	FOXG_00754	FOXG_00754		-	0
Foxysporum	FOXG_00087	FOXG_00087	csp-1	FOXG_00777	FOXG_00777		-	0
Foxysporum	FOXG_00087	FOXG_00087	csp-1	FOXG_00791	FOXG_00791		-	0
Foxysporum	FOXG_00087	FOXG_00087	csp-1	FOXG_00794	FOXG_00794		-	0
Foxysporum	FOXG_00087	FOXG_00087	csp-1	FOXG_00800	FOXG_00800		-	0
Foxysporum	FOXG_00087	FOXG_00087	csp-1	FOXG_00808	FOXG_00808		-	1
Foxysporum	FOXG_00087	FOXG_00087	csp-1	FOXG_00815	FOXG_00815		-	0
Foxysporum	FOXG_00087	FOXG_00087	csp-1	FOXG_00823	FOXG_00823		-	1
Foxysporum	FOXG_00087	FOXG_00087	csp-1	FOXG_00831	FOXG_00831		-	1
Foxysporum	FOXG_00087	FOXG_00087	csp-1	FOXG_00833	FOXG_00833		-	0
Foxysporum	FOXG_00087	FOXG_00087	csp-1	FOXG_00863	FOXG_00863		-	0
Foxysporum	FOXG_00087	FOXG_00087	csp-1	FOXG_00864	FOXG_00864		-	0
Foxysporum	FOXG_00087	FOXG_00087	csp-1	FOXG_00867	FOXG_00867		-	0
Foxysporum	FOXG_00087	FOXG_00087	csp-1	FOXG_00875	UNG1	UNG1	-	1
Foxysporum	FOXG_00087	FOXG_00087	csp-1	FOXG_00893	FOXG_00893		-	0
Foxysporum	FOXG_00087	FOXG_00087	csp-1	FOXG_00919	FOXG_00919		-	0
Foxysporum	FOXG_00087	FOXG_00087	csp-1	FOXG_00926	FOXG_00926		-	0
Foxysporum	FOXG_00087	FOXG_00087	csp-1	FOXG_00953	FOXG_00953		-	0
Foxysporum	FOXG_00087	FOXG_00087	csp-1	FOXG_00959	FOXG_00959		-	0
Foxysporum	FOXG_00087	FOXG_00087	csp-1	FOXG_00962	FOXG_00962		-	0
Foxysporum	FOXG_00087	FOXG_00087	csp-1	FOXG_00963	FOXG_00963		-	0
Foxysporum	FOXG_00087	FOXG_00087	csp-1	FOXG_00997	FOXG_00997		-	0
Foxysporum	FOXG_00087	FOXG_00087	csp-1	FOXG_01019	NOP7	NOP7	-	0
Foxysporum	FOXG_00087	FOXG_00087	csp-1	FOXG_01024	FOXG_01024		-	0
Foxysporum	FOXG_00087	FOXG_00087	csp-1	FOXG_01028	FOXG_01028		-	0
Foxysporum	FOXG_00087	FOXG_00087	csp-1	FOXG_01029	FOXG_01029		-	0
Foxysporum	FOXG_00087	FOXG_00087	csp-1	FOXG_01038	FOXG_01038		-	2
Foxysporum	FOXG_00087	FOXG_00087	csp-1	FOXG_01043	FOXG_01043		-	0
Foxysporum	FOXG_00087	FOXG_00087	csp-1	FOXG_01052	FOXG_01052		-	0
Foxysporum	FOXG_00087	FOXG_00087	csp-1	FOXG_01059	FOXG_01059		-	1
Foxysporum	FOXG_00087	FOXG_00087	csp-1	FOXG_01066	FOXG_01066		-	0
Foxysporum	FOXG_00087	FOXG_00087	csp-1	FOXG_01070	FOXG_01070		-	0
Foxysporum	FOXG_00087	FOXG_00087	csp-1	FOXG_01102	FOXG_01102		-	0
Foxysporum	FOXG_00087	FOXG_00087	csp-1	FOXG_01134	FOXG_01134		-	0
Foxysporum	FOXG_00087	FOXG_00087	csp-1	FOXG_01135	FOXG_01135		-	0
Foxysporum	FOXG_00087	FOXG_00087	csp-1	FOXG_01148	FOXG_01148		-	0
Foxysporum	FOXG_00087	FOXG_00087	csp-1	FOXG_01150	FOXG_01150		-	0
Foxysporum	FOXG_00087	FOXG_00087	csp-1	FOXG_01165	FOXG_01165		-	0
Foxysporum	FOXG_00087	FOXG_00087	csp-1	FOXG_01181	FOXG_01181		-	0
Foxysporum	FOXG_00087	FOXG_00087	csp-1	FOXG_01196	FOXG_01196		-	0
Foxysporum	FOXG_00087	FOXG_00087	csp-1	FOXG_01284	FOXG_01284		-	0
Foxysporum	FOXG_00087	FOXG_00087	csp-1	FOXG_01287	FOXG_01287		-	0
Foxysporum	FOXG_00087	FOXG_00087	csp-1	FOXG_01291	FOXG_01291		-	0
Foxysporum	FOXG_00087	FOXG_00087	csp-1	FOXG_01301	FOXG_01301		-	1
Foxysporum	FOXG_00087	FOXG_00087	csp-1	FOXG_01331	FOXG_01331		-	0
Foxysporum	FOXG_00087	FOXG_00087	csp-1	FOXG_01341	FOXG_01341		-	0
Foxysporum	FOXG_00087	FOXG_00087	csp-1	FOXG_01418	FOXG_01418		-	2
Foxysporum	FOXG_00087	FOXG_00087	csp-1	FOXG_01433	FOXG_01433		-	2
Foxysporum	FOXG_00087	FOXG_00087	csp-1	FOXG_01446	FOXG_01446		-	1
Foxysporum	FOXG_00087	FOXG_00087	csp-1	FOXG_01450	FOXG_01450		-	0
Foxysporum	FOXG_00087	FOXG_00087	csp-1	FOXG_01455	FOXG_01455		-	0
Foxysporum	FOXG_00087	FOXG_00087	csp-1	FOXG_01479	FOXG_01479		-	0
Foxysporum	FOXG_00087	FOXG_00087	csp-1	FOXG_01489	FOXG_01489		-	0
Foxysporum	FOXG_00087	FOXG_00087	csp-1	FOXG_01519	FOXG_01519		-	0
Foxysporum	FOXG_00087	FOXG_00087	csp-1	FOXG_01525	FOXG_01525		-	0
Foxysporum	FOXG_00087	FOXG_00087	csp-1	FOXG_01526	FOXG_01526		-	0
Foxysporum	FOXG_00087	FOXG_00087	csp-1	FOXG_01529	FOXG_01529		-	0
Foxysporum	FOXG_00087	FOXG_00087	csp-1	FOXG_01543	FOXG_01543		-	0
Foxysporum	FOXG_00087	FOXG_00087	csp-1	FOXG_01550	FOXG_01550		-	0
Foxysporum	FOXG_00087	FOXG_00087	csp-1	FOXG_01570	FOXG_01570		-	0
Foxysporum	FOXG_00087	FOXG_00087	csp-1	FOXG_01578	FOXG_01578		-	0
Foxysporum	FOXG_00087	FOXG_00087	csp-1	FOXG_01580	FOXG_01580		-	0
Foxysporum	FOXG_00087	FOXG_00087	csp-1	FOXG_01582	FOXG_01582		-	0
Foxysporum	FOXG_00087	FOXG_00087	csp-1	FOXG_01590	FOXG_01590		-	0
Foxysporum	FOXG_00087	FOXG_00087	csp-1	FOXG_01607	FOXG_01607		-	1
Foxysporum	FOXG_00087	FOXG_00087	csp-1	FOXG_01620	FOXG_01620		-	0
Foxysporum	FOXG_00087	FOXG_00087	csp-1	FOXG_01626	FOXG_01626		-	0
Foxysporum	FOXG_00087	FOXG_00087	csp-1	FOXG_01636	FOXG_01636		-	0
Foxysporum	FOXG_00087	FOXG_00087	csp-1	FOXG_01639	FOXG_01639		-	2
Foxysporum	FOXG_00087	FOXG_00087	csp-1	FOXG_01640	FOXG_01640		-	1
Foxysporum	FOXG_00087	FOXG_00087	csp-1	FOXG_01689	FOXG_01689		-	0
Foxysporum	FOXG_00087	FOXG_00087	csp-1	FOXG_01695	FOXG_01695		-	0
Foxysporum	FOXG_00087	FOXG_00087	csp-1	FOXG_01739	FOXG_01739		-	1
Foxysporum	FOXG_00087	FOXG_00087	csp-1	FOXG_01740	FOXG_01740		-	0
Foxysporum	FOXG_00087	FOXG_00087	csp-1	FOXG_01751	FOXG_01751		-	1
Foxysporum	FOXG_00087	FOXG_00087	csp-1	FOXG_01753	FOXG_01753		-	2
Foxysporum	FOXG_00087	FOXG_00087	csp-1	FOXG_01754	FOXG_01754		-	0
Foxysporum	FOXG_00087	FOXG_00087	csp-1	FOXG_01756	FOXG_01756		-	1
Foxysporum	FOXG_00087	FOXG_00087	csp-1	FOXG_01770	FOXG_01770		-	2
Foxysporum	FOXG_00087	FOXG_00087	csp-1	FOXG_01776	FOXG_01776		-	1
Foxysporum	FOXG_00087	FOXG_00087	csp-1	FOXG_01777	FOXG_01777		-	0
Foxysporum	FOXG_00087	FOXG_00087	csp-1	FOXG_01829	FOXG_01829		-	0
Foxysporum	FOXG_00087	FOXG_00087	csp-1	FOXG_01844	FOXG_01844		-	0
Foxysporum	FOXG_00087	FOXG_00087	csp-1	FOXG_01853	FOXG_01853		-	1
Foxysporum	FOXG_00087	FOXG_00087	csp-1	FOXG_01858	FOXG_01858		-	0
Foxysporum	FOXG_00087	FOXG_00087	csp-1	FOXG_01875	FOXG_01875		-	0
Foxysporum	FOXG_00087	FOXG_00087	csp-1	FOXG_01883	FOXG_01883		-	0
Foxysporum	FOXG_00087	FOXG_00087	csp-1	FOXG_01901	FOXG_01901		-	0
Foxysporum	FOXG_00087	FOXG_00087	csp-1	FOXG_01903	FOXG_01903		-	0
Foxysporum	FOXG_00087	FOXG_00087	csp-1	FOXG_01908	FOXG_01908		-	0
Foxysporum	FOXG_00087	FOXG_00087	csp-1	FOXG_01910	FOXG_01910		-	0
Foxysporum	FOXG_00087	FOXG_00087	csp-1	FOXG_01923	FOXG_01923		-	1
Foxysporum	FOXG_00087	FOXG_00087	csp-1	FOXG_01926	FOXG_01926		-	1
Foxysporum	FOXG_00087	FOXG_00087	csp-1	FOXG_01931	FOXG_01931		-	0
Foxysporum	FOXG_00087	FOXG_00087	csp-1	FOXG_01934	FOXG_01934		-	0
Foxysporum	FOXG_00087	FOXG_00087	csp-1	FOXG_01937	FOXG_01937		-	0
Foxysporum	FOXG_00087	FOXG_00087	csp-1	FOXG_01946	FOXG_01946		-	0
Foxysporum	FOXG_00087	FOXG_00087	csp-1	FOXG_01953	FOXG_01953		-	1
Foxysporum	FOXG_00087	FOXG_00087	csp-1	FOXG_01959	FOXG_01959		-	1
Foxysporum	FOXG_00087	FOXG_00087	csp-1	FOXG_01964	FOXG_01964		-	0
Foxysporum	FOXG_00087	FOXG_00087	csp-1	FOXG_01967	FOXG_01967		-	0
Foxysporum	FOXG_00087	FOXG_00087	csp-1	FOXG_01971	FOXG_01971		-	0
Foxysporum	FOXG_00087	FOXG_00087	csp-1	FOXG_01980	FOXG_01980		-	0
Foxysporum	FOXG_00087	FOXG_00087	csp-1	FOXG_01984	FOXG_01984		-	0
Foxysporum	FOXG_00087	FOXG_00087	csp-1	FOXG_01999	TRM82	TRM82	-	0
Foxysporum	FOXG_00087	FOXG_00087	csp-1	FOXG_02003	FOXG_02003		-	1
Foxysporum	FOXG_00087	FOXG_00087	csp-1	FOXG_02014	FOXG_02014		-	0
Foxysporum	FOXG_00087	FOXG_00087	csp-1	FOXG_02021	FOXG_02021		-	0
Foxysporum	FOXG_00087	FOXG_00087	csp-1	FOXG_02032	FOXG_02032		-	0
Foxysporum	FOXG_00087	FOXG_00087	csp-1	FOXG_02039	FOXG_02039		-	0
Foxysporum	FOXG_00087	FOXG_00087	csp-1	FOXG_02046	FOXG_02046		-	0
Foxysporum	FOXG_00087	FOXG_00087	csp-1	FOXG_02071	FOXG_02071		-	0
Foxysporum	FOXG_00087	FOXG_00087	csp-1	FOXG_02075	FOXG_02075		-	0
Foxysporum	FOXG_00087	FOXG_00087	csp-1	FOXG_02081	FOXG_02081		-	0
Foxysporum	FOXG_00087	FOXG_00087	csp-1	FOXG_02083	FOXG_02083		-	0
Foxysporum	FOXG_00087	FOXG_00087	csp-1	FOXG_02085	FOXG_02085		-	0
Foxysporum	FOXG_00087	FOXG_00087	csp-1	FOXG_02086	FOXG_02086		-	0
Foxysporum	FOXG_00087	FOXG_00087	csp-1	FOXG_02087	FOXG_02087		-	0
Foxysporum	FOXG_00087	FOXG_00087	csp-1	FOXG_02104	FOXG_02104		-	0
Foxysporum	FOXG_00087	FOXG_00087	csp-1	FOXG_02105	FOXG_02105		-	0
Foxysporum	FOXG_00087	FOXG_00087	csp-1	FOXG_02106	FOXG_02106		-	0
Foxysporum	FOXG_00087	FOXG_00087	csp-1	FOXG_02110	FOXG_02110		-	0
Foxysporum	FOXG_00087	FOXG_00087	csp-1	FOXG_02116	FOXG_02116		-	2
Foxysporum	FOXG_00087	FOXG_00087	csp-1	FOXG_02117	FOXG_02117		-	0
Foxysporum	FOXG_00087	FOXG_00087	csp-1	FOXG_02118	FOXG_02118		-	0
Foxysporum	FOXG_00087	FOXG_00087	csp-1	FOXG_02135	FOXG_02135		-	0
Foxysporum	FOXG_00087	FOXG_00087	csp-1	FOXG_02164	FOXG_02164		-	0
Foxysporum	FOXG_00087	FOXG_00087	csp-1	FOXG_02169	FOXG_02169		-	0
Foxysporum	FOXG_00087	FOXG_00087	csp-1	FOXG_02172	FOXG_02172		-	1
Foxysporum	FOXG_00087	FOXG_00087	csp-1	FOXG_02184	FOXG_02184		-	2
Foxysporum	FOXG_00087	FOXG_00087	csp-1	FOXG_02185	FOXG_02185		-	0
Foxysporum	FOXG_00087	FOXG_00087	csp-1	FOXG_02212	FOXG_02212		-	0
Foxysporum	FOXG_00087	FOXG_00087	csp-1	FOXG_02225	FOXG_02225		-	0
Foxysporum	FOXG_00087	FOXG_00087	csp-1	FOXG_02229	FOXG_02229		-	0
Foxysporum	FOXG_00087	FOXG_00087	csp-1	FOXG_02230	FOXG_02230		-	1
Foxysporum	FOXG_00087	FOXG_00087	csp-1	FOXG_02238	FOXG_02238		-	0
Foxysporum	FOXG_00087	FOXG_00087	csp-1	FOXG_02246	FOXG_02246		-	0
Foxysporum	FOXG_00087	FOXG_00087	csp-1	FOXG_02251	FOXG_02251		-	0
Foxysporum	FOXG_00087	FOXG_00087	csp-1	FOXG_02254	FOXG_02254		-	1
Foxysporum	FOXG_00087	FOXG_00087	csp-1	FOXG_02257	FOXG_02257		-	1
Foxysporum	FOXG_00087	FOXG_00087	csp-1	FOXG_02260	FOXG_02260		-	0
Foxysporum	FOXG_00087	FOXG_00087	csp-1	FOXG_02263	MED10	MED10	-	0
Foxysporum	FOXG_00087	FOXG_00087	csp-1	FOXG_02269	FOXG_02269		-	0
Foxysporum	FOXG_00087	FOXG_00087	csp-1	FOXG_02308	FOXG_02308		-	2
Foxysporum	FOXG_00087	FOXG_00087	csp-1	FOXG_02348	FOXG_02348		-	0
Foxysporum	FOXG_00087	FOXG_00087	csp-1	FOXG_02419	FOXG_02419		-	0
Foxysporum	FOXG_00087	FOXG_00087	csp-1	FOXG_02420	FOXG_02420		-	0
Foxysporum	FOXG_00087	FOXG_00087	csp-1	FOXG_02428	FOXG_02428		-	0
Foxysporum	FOXG_00087	FOXG_00087	csp-1	FOXG_02452	FOXG_02452		-	0
Foxysporum	FOXG_00087	FOXG_00087	csp-1	FOXG_02462	FOXG_02462		-	1
Foxysporum	FOXG_00087	FOXG_00087	csp-1	FOXG_02475	FOXG_02475		-	0
Foxysporum	FOXG_00087	FOXG_00087	csp-1	FOXG_02480	FOXG_02480		-	0
Foxysporum	FOXG_00087	FOXG_00087	csp-1	FOXG_02500	FOXG_02500		-	0
Foxysporum	FOXG_00087	FOXG_00087	csp-1	FOXG_02528	FOXG_02528		-	0
Foxysporum	FOXG_00087	FOXG_00087	csp-1	FOXG_02586	FOXG_02586		-	1
Foxysporum	FOXG_00087	FOXG_00087	csp-1	FOXG_02628	FOXG_02628		-	1
Foxysporum	FOXG_00087	FOXG_00087	csp-1	FOXG_02816	FOXG_02816		-	0
Foxysporum	FOXG_00087	FOXG_00087	csp-1	FOXG_02858	FOXG_02858		-	0
Foxysporum	FOXG_00087	FOXG_00087	csp-1	FOXG_02879	FOXG_02879		-	0
Foxysporum	FOXG_00087	FOXG_00087	csp-1	FOXG_02919	FOXG_02919		-	0
Foxysporum	FOXG_00087	FOXG_00087	csp-1	FOXG_02932	FOXG_02932		-	0
Foxysporum	FOXG_00087	FOXG_00087	csp-1	FOXG_02933	FOXG_02933		-	0
Foxysporum	FOXG_00087	FOXG_00087	csp-1	FOXG_02934	FOXG_02934		-	0
Foxysporum	FOXG_00087	FOXG_00087	csp-1	FOXG_03007	FOXG_03007		-	0
Foxysporum	FOXG_00087	FOXG_00087	csp-1	FOXG_03019	FOXG_03019		-	0
Foxysporum	FOXG_00087	FOXG_00087	csp-1	FOXG_03030	FOXG_03030		-	0
Foxysporum	FOXG_00087	FOXG_00087	csp-1	FOXG_03046	FOXG_03046		-	0
Foxysporum	FOXG_00087	FOXG_00087	csp-1	FOXG_03055	FOXG_03055		-	1
Foxysporum	FOXG_00087	FOXG_00087	csp-1	FOXG_03066	FOXG_03066		-	1
Foxysporum	FOXG_00087	FOXG_00087	csp-1	FOXG_03084	FOXG_03084		-	0
Foxysporum	FOXG_00087	FOXG_00087	csp-1	FOXG_03097	FOXG_03097		-	0
Foxysporum	FOXG_00087	FOXG_00087	csp-1	FOXG_03103	FOXG_03103		-	0
Foxysporum	FOXG_00087	FOXG_00087	csp-1	FOXG_03124	FOXG_03124		-	0
Foxysporum	FOXG_00087	FOXG_00087	csp-1	FOXG_03128	FOXG_03128		-	0
Foxysporum	FOXG_00087	FOXG_00087	csp-1	FOXG_03129	FOXG_03129		-	0
Foxysporum	FOXG_00087	FOXG_00087	csp-1	FOXG_03130	FOXG_03130		-	1
Foxysporum	FOXG_00087	FOXG_00087	csp-1	FOXG_03150	FOXG_03150		-	1
Foxysporum	FOXG_00087	FOXG_00087	csp-1	FOXG_03156	FOXG_03156		-	1
Foxysporum	FOXG_00087	FOXG_00087	csp-1	FOXG_03161	FOXG_03161		-	0
Foxysporum	FOXG_00087	FOXG_00087	csp-1	FOXG_03163	FOXG_03163		-	0
Foxysporum	FOXG_00087	FOXG_00087	csp-1	FOXG_03165	FOXG_03165		-	0
Foxysporum	FOXG_00087	FOXG_00087	csp-1	FOXG_03177	FOXG_03177		-	0
Foxysporum	FOXG_00087	FOXG_00087	csp-1	FOXG_03200	FOXG_03200		-	0
Foxysporum	FOXG_00087	FOXG_00087	csp-1	FOXG_03201	FOXG_03201		-	1
Foxysporum	FOXG_00087	FOXG_00087	csp-1	FOXG_03224	FOXG_03224		-	0
Foxysporum	FOXG_00087	FOXG_00087	csp-1	FOXG_03247	FOXG_03247		-	0
Foxysporum	FOXG_00087	FOXG_00087	csp-1	FOXG_03249	FOXG_03249		-	1
Foxysporum	FOXG_00087	FOXG_00087	csp-1	FOXG_03253	FOXG_03253		-	2
Foxysporum	FOXG_00087	FOXG_00087	csp-1	FOXG_03254	FOXG_03254		-	0
Foxysporum	FOXG_00087	FOXG_00087	csp-1	FOXG_03256	FOXG_03256		-	3
Foxysporum	FOXG_00087	FOXG_00087	csp-1	FOXG_03266	FOXG_03266		-	0
Foxysporum	FOXG_00087	FOXG_00087	csp-1	FOXG_03270	FOXG_03270		-	0
Foxysporum	FOXG_00087	FOXG_00087	csp-1	FOXG_03301	FOXG_03301		-	2
Foxysporum	FOXG_00087	FOXG_00087	csp-1	FOXG_03304	FOXG_03304		-	0
Foxysporum	FOXG_00087	FOXG_00087	csp-1	FOXG_03306	FOXG_03306		-	0
Foxysporum	FOXG_00087	FOXG_00087	csp-1	FOXG_03310	FOXG_03310		-	1
Foxysporum	FOXG_00087	FOXG_00087	csp-1	FOXG_03313	FOXG_03313		-	0
Foxysporum	FOXG_00087	FOXG_00087	csp-1	FOXG_03320	FOXG_03320		-	0
Foxysporum	FOXG_00087	FOXG_00087	csp-1	FOXG_03322	FOXG_03322		-	1
Foxysporum	FOXG_00087	FOXG_00087	csp-1	FOXG_03329	FOXG_03329		-	0
Foxysporum	FOXG_00087	FOXG_00087	csp-1	FOXG_03336	FOXG_03336		-	0
Foxysporum	FOXG_00087	FOXG_00087	csp-1	FOXG_03337	FOXG_03337		-	2
Foxysporum	FOXG_00087	FOXG_00087	csp-1	FOXG_03348	FOXG_03348		-	1
Foxysporum	FOXG_00087	FOXG_00087	csp-1	FOXG_03362	FOXG_03362		-	1
Foxysporum	FOXG_00087	FOXG_00087	csp-1	FOXG_03366	FOXG_03366		-	0
Foxysporum	FOXG_00087	FOXG_00087	csp-1	FOXG_03392	FOXG_03392		-	0
Foxysporum	FOXG_00087	FOXG_00087	csp-1	FOXG_03401	FOXG_03401		-	0
Foxysporum	FOXG_00087	FOXG_00087	csp-1	FOXG_03411	FOXG_03411		-	0
Foxysporum	FOXG_00087	FOXG_00087	csp-1	FOXG_03424	FOXG_03424		-	0
Foxysporum	FOXG_00087	FOXG_00087	csp-1	FOXG_03446	FOXG_03446		-	1
Foxysporum	FOXG_00087	FOXG_00087	csp-1	FOXG_03449	FOXG_03449		-	1
Foxysporum	FOXG_00087	FOXG_00087	csp-1	FOXG_03463	FOXG_03463		-	0
Foxysporum	FOXG_00087	FOXG_00087	csp-1	FOXG_03514	FOXG_03514		-	0
Foxysporum	FOXG_00087	FOXG_00087	csp-1	FOXG_03558	FOXG_03558		-	0
Foxysporum	FOXG_00087	FOXG_00087	csp-1	FOXG_03568	FOXG_03568		-	0
Foxysporum	FOXG_00087	FOXG_00087	csp-1	FOXG_03570	FOXG_03570		-	1
Foxysporum	FOXG_00087	FOXG_00087	csp-1	FOXG_03587	FOXG_03587		-	1
Foxysporum	FOXG_00087	FOXG_00087	csp-1	FOXG_03599	FOXG_03599		-	0
Foxysporum	FOXG_00087	FOXG_00087	csp-1	FOXG_03623	FOXG_03623		-	0
Foxysporum	FOXG_00087	FOXG_00087	csp-1	FOXG_03648	FOXG_03648		-	0
Foxysporum	FOXG_00087	FOXG_00087	csp-1	FOXG_03659	FOXG_03659		-	0
Foxysporum	FOXG_00087	FOXG_00087	csp-1	FOXG_03677	FOXG_03677		-	0
Foxysporum	FOXG_00087	FOXG_00087	csp-1	FOXG_03680	FOXG_03680		+	0
Foxysporum	FOXG_00087	FOXG_00087	csp-1	FOXG_03714	FOXG_03714		-	0
Foxysporum	FOXG_00087	FOXG_00087	csp-1	FOXG_03722	FOXG_03722		-	0
Foxysporum	FOXG_00087	FOXG_00087	csp-1	FOXG_03727	FOXG_03727		-	0
Foxysporum	FOXG_00087	FOXG_00087	csp-1	FOXG_03735	FOXG_03735		-	0
Foxysporum	FOXG_00087	FOXG_00087	csp-1	FOXG_03741	FOXG_03741		-	1
Foxysporum	FOXG_00087	FOXG_00087	csp-1	FOXG_03768	FOXG_03768		-	0
Foxysporum	FOXG_00087	FOXG_00087	csp-1	FOXG_03769	FOXG_03769		-	0
Foxysporum	FOXG_00087	FOXG_00087	csp-1	FOXG_03771	FOXG_03771		-	0
Foxysporum	FOXG_00087	FOXG_00087	csp-1	FOXG_03793	FOXG_03793		-	2
Foxysporum	FOXG_00087	FOXG_00087	csp-1	FOXG_03812	FOXG_03812		-	0
Foxysporum	FOXG_00087	FOXG_00087	csp-1	FOXG_03819	FOXG_03819		-	0
Foxysporum	FOXG_00087	FOXG_00087	csp-1	FOXG_03820	FOXG_03820		-	0
Foxysporum	FOXG_00087	FOXG_00087	csp-1	FOXG_03913	FOXG_03913		-	0
Foxysporum	FOXG_00087	FOXG_00087	csp-1	FOXG_03958	FOXG_03958		-	2
Foxysporum	FOXG_00087	FOXG_00087	csp-1	FOXG_03974	FOXG_03974		-	0
Foxysporum	FOXG_00087	FOXG_00087	csp-1	FOXG_03994	FOXG_03994		-	0
Foxysporum	FOXG_00087	FOXG_00087	csp-1	FOXG_04026	FOXG_04026		-	0
Foxysporum	FOXG_00087	FOXG_00087	csp-1	FOXG_04073	FOXG_04073		-	0
Foxysporum	FOXG_00087	FOXG_00087	csp-1	FOXG_04074	FOXG_04074		-	0
Foxysporum	FOXG_00087	FOXG_00087	csp-1	FOXG_04078	FOXG_04078		-	0
Foxysporum	FOXG_00087	FOXG_00087	csp-1	FOXG_04156	FOXG_04156		-	1
Foxysporum	FOXG_00087	FOXG_00087	csp-1	FOXG_04166	FOXG_04166		-	0
Foxysporum	FOXG_00087	FOXG_00087	csp-1	FOXG_04168	FOXG_04168		-	0
Foxysporum	FOXG_00087	FOXG_00087	csp-1	FOXG_04181	FOXG_04181		-	0
Foxysporum	FOXG_00087	FOXG_00087	csp-1	FOXG_04182	FOXG_04182		-	1
Foxysporum	FOXG_00087	FOXG_00087	csp-1	FOXG_04200	FOXG_04200		-	0
Foxysporum	FOXG_00087	FOXG_00087	csp-1	FOXG_04204	FOXG_04204		-	0
Foxysporum	FOXG_00087	FOXG_00087	csp-1	FOXG_04212	FOXG_04212		-	1
Foxysporum	FOXG_00087	FOXG_00087	csp-1	FOXG_04222	FOXG_04222		-	0
Foxysporum	FOXG_00087	FOXG_00087	csp-1	FOXG_04227	FOXG_04227		-	1
Foxysporum	FOXG_00087	FOXG_00087	csp-1	FOXG_04232	FOXG_04232		-	0
Foxysporum	FOXG_00087	FOXG_00087	csp-1	FOXG_04243	FOXG_04243		-	0
Foxysporum	FOXG_00087	FOXG_00087	csp-1	FOXG_04251	FOXG_04251		-	0
Foxysporum	FOXG_00087	FOXG_00087	csp-1	FOXG_04255	FOXG_04255		-	0
Foxysporum	FOXG_00087	FOXG_00087	csp-1	FOXG_04260	FOXG_04260		-	0
Foxysporum	FOXG_00087	FOXG_00087	csp-1	FOXG_04267	FOXG_04267		-	0
Foxysporum	FOXG_00087	FOXG_00087	csp-1	FOXG_04290	FOXG_04290		-	0
Foxysporum	FOXG_00087	FOXG_00087	csp-1	FOXG_04298	FOXG_04298		-	0
Foxysporum	FOXG_00087	FOXG_00087	csp-1	FOXG_04329	FOXG_04329		-	0
Foxysporum	FOXG_00087	FOXG_00087	csp-1	FOXG_04330	FOXG_04330		-	0
Foxysporum	FOXG_00087	FOXG_00087	csp-1	FOXG_04341	MED11	MED11	-	0
Foxysporum	FOXG_00087	FOXG_00087	csp-1	FOXG_04347	FOXG_04347		-	0
Foxysporum	FOXG_00087	FOXG_00087	csp-1	FOXG_04355	FOXG_04355		-	0
Foxysporum	FOXG_00087	FOXG_00087	csp-1	FOXG_04377	FOXG_04377		-	0
Foxysporum	FOXG_00087	FOXG_00087	csp-1	FOXG_04386	FOXG_04386		-	0
Foxysporum	FOXG_00087	FOXG_00087	csp-1	FOXG_04437	FOXG_04437		-	0
Foxysporum	FOXG_00087	FOXG_00087	csp-1	FOXG_04440	FOXG_04440		-	0
Foxysporum	FOXG_00087	FOXG_00087	csp-1	FOXG_04441	FOXG_04441		-	0
Foxysporum	FOXG_00087	FOXG_00087	csp-1	FOXG_04472	FOXG_04472		-	0
Foxysporum	FOXG_00087	FOXG_00087	csp-1	FOXG_04474	FOXG_04474		-	0
Foxysporum	FOXG_00087	FOXG_00087	csp-1	FOXG_04475	FOXG_04475		-	0
Foxysporum	FOXG_00087	FOXG_00087	csp-1	FOXG_04479	FOXG_04479		-	0
Foxysporum	FOXG_00087	FOXG_00087	csp-1	FOXG_04611	FOXG_04611		-	0
Foxysporum	FOXG_00087	FOXG_00087	csp-1	FOXG_04899	FOXG_04899		-	0
Foxysporum	FOXG_00087	FOXG_00087	csp-1	FOXG_04904	FOXG_04904		-	1
Foxysporum	FOXG_00087	FOXG_00087	csp-1	FOXG_04905	FOXG_04905		-	0
Foxysporum	FOXG_00087	FOXG_00087	csp-1	FOXG_04907	FOXG_04907		-	0
Foxysporum	FOXG_00087	FOXG_00087	csp-1	FOXG_04919	FOXG_04919		-	2
Foxysporum	FOXG_00087	FOXG_00087	csp-1	FOXG_04937	FOXG_04937		-	0
Foxysporum	FOXG_00087	FOXG_00087	csp-1	FOXG_04974	FOXG_04974		-	0
Foxysporum	FOXG_00087	FOXG_00087	csp-1	FOXG_04985	FOXG_04985		-	0
Foxysporum	FOXG_00087	FOXG_00087	csp-1	FOXG_04999	FOXG_04999		-	0
Foxysporum	FOXG_00087	FOXG_00087	csp-1	FOXG_05010	FOXG_05010		-	1
Foxysporum	FOXG_00087	FOXG_00087	csp-1	FOXG_05028	FOXG_05028		-	0
Foxysporum	FOXG_00087	FOXG_00087	csp-1	FOXG_05048	FOXG_05048		-	0
Foxysporum	FOXG_00087	FOXG_00087	csp-1	FOXG_05084	FOXG_05084		-	0
Foxysporum	FOXG_00087	FOXG_00087	csp-1	FOXG_05092	FOXG_05092		-	0
Foxysporum	FOXG_00087	FOXG_00087	csp-1	FOXG_05093	FOXG_05093		-	0
Foxysporum	FOXG_00087	FOXG_00087	csp-1	FOXG_05117	FOXG_05117		-	0
Foxysporum	FOXG_00087	FOXG_00087	csp-1	FOXG_05122	FOXG_05122		-	0
Foxysporum	FOXG_00087	FOXG_00087	csp-1	FOXG_05123	FOXG_05123		-	0
Foxysporum	FOXG_00087	FOXG_00087	csp-1	FOXG_05135	FOXG_05135		-	0
Foxysporum	FOXG_00087	FOXG_00087	csp-1	FOXG_05136	FOXG_05136		-	0
Foxysporum	FOXG_00087	FOXG_00087	csp-1	FOXG_05138	FOXG_05138		-	0
Foxysporum	FOXG_00087	FOXG_00087	csp-1	FOXG_05160	FOXG_05160		-	1
Foxysporum	FOXG_00087	FOXG_00087	csp-1	FOXG_05161	FOXG_05161		-	0
Foxysporum	FOXG_00087	FOXG_00087	csp-1	FOXG_05167	FOXG_05167		-	1
Foxysporum	FOXG_00087	FOXG_00087	csp-1	FOXG_05174	FOXG_05174		-	1
Foxysporum	FOXG_00087	FOXG_00087	csp-1	FOXG_05179	FOXG_05179		-	1
Foxysporum	FOXG_00087	FOXG_00087	csp-1	FOXG_05182	FOXG_05182		-	0
Foxysporum	FOXG_00087	FOXG_00087	csp-1	FOXG_05227	FOXG_05227		-	0
Foxysporum	FOXG_00087	FOXG_00087	csp-1	FOXG_05229	FOXG_05229		-	1
Foxysporum	FOXG_00087	FOXG_00087	csp-1	FOXG_05232	FOXG_05232		-	0
Foxysporum	FOXG_00087	FOXG_00087	csp-1	FOXG_05236	FOXG_05236		-	0
Foxysporum	FOXG_00087	FOXG_00087	csp-1	FOXG_05237	FOXG_05237		-	0
Foxysporum	FOXG_00087	FOXG_00087	csp-1	FOXG_05243	FOXG_05243		-	1
Foxysporum	FOXG_00087	FOXG_00087	csp-1	FOXG_05249	FOXG_05249		-	1
Foxysporum	FOXG_00087	FOXG_00087	csp-1	FOXG_05250	FOXG_05250		-	0
Foxysporum	FOXG_00087	FOXG_00087	csp-1	FOXG_05251	FOXG_05251		-	1
Foxysporum	FOXG_00087	FOXG_00087	csp-1	FOXG_05263	DRE2	DRE2	-	0
Foxysporum	FOXG_00087	FOXG_00087	csp-1	FOXG_05266	FOXG_05266		-	0
Foxysporum	FOXG_00087	FOXG_00087	csp-1	FOXG_05284	FOXG_05284		-	0
Foxysporum	FOXG_00087	FOXG_00087	csp-1	FOXG_05292	FOXG_05292		-	0
Foxysporum	FOXG_00087	FOXG_00087	csp-1	FOXG_05331	FOXG_05331		-	0
Foxysporum	FOXG_00087	FOXG_00087	csp-1	FOXG_05338	FOXG_05338		-	0
Foxysporum	FOXG_00087	FOXG_00087	csp-1	FOXG_05353	FOXG_05353		-	0
Foxysporum	FOXG_00087	FOXG_00087	csp-1	FOXG_05356	FOXG_05356		-	0
Foxysporum	FOXG_00087	FOXG_00087	csp-1	FOXG_05364	FOXG_05364		-	1
Foxysporum	FOXG_00087	FOXG_00087	csp-1	FOXG_05373	FOXG_05373		-	0
Foxysporum	FOXG_00087	FOXG_00087	csp-1	FOXG_05390	FOXG_05390		-	0
Foxysporum	FOXG_00087	FOXG_00087	csp-1	FOXG_05421	FOXG_05421		-	0
Foxysporum	FOXG_00087	FOXG_00087	csp-1	FOXG_05432	FOXG_05432		-	0
Foxysporum	FOXG_00087	FOXG_00087	csp-1	FOXG_05435	FOXG_05435		-	0
Foxysporum	FOXG_00087	FOXG_00087	csp-1	FOXG_05440	FOXG_05440		-	0
Foxysporum	FOXG_00087	FOXG_00087	csp-1	FOXG_05453	FOXG_05453		-	0
Foxysporum	FOXG_00087	FOXG_00087	csp-1	FOXG_05474	FOXG_05474		-	0
Foxysporum	FOXG_00087	FOXG_00087	csp-1	FOXG_05476	FOXG_05476		-	0
Foxysporum	FOXG_00087	FOXG_00087	csp-1	FOXG_05489	FOXG_05489		-	0
Foxysporum	FOXG_00087	FOXG_00087	csp-1	FOXG_05498	FOXG_05498		-	0
Foxysporum	FOXG_00087	FOXG_00087	csp-1	FOXG_05502	FOXG_05502		-	0
Foxysporum	FOXG_00087	FOXG_00087	csp-1	FOXG_05503	FOXG_05503		-	0
Foxysporum	FOXG_00087	FOXG_00087	csp-1	FOXG_05512	FOXG_05512		-	0
Foxysporum	FOXG_00087	FOXG_00087	csp-1	FOXG_05518	FOXG_05518		-	0
Foxysporum	FOXG_00087	FOXG_00087	csp-1	FOXG_05519	FOXG_05519		-	0
Foxysporum	FOXG_00087	FOXG_00087	csp-1	FOXG_05526	FOXG_05526		-	1
Foxysporum	FOXG_00087	FOXG_00087	csp-1	FOXG_05527	FOXG_05527		-	1
Foxysporum	FOXG_00087	FOXG_00087	csp-1	FOXG_05531	FOXG_05531		-	0
Foxysporum	FOXG_00087	FOXG_00087	csp-1	FOXG_05532	FOXG_05532		-	0
Foxysporum	FOXG_00087	FOXG_00087	csp-1	FOXG_05535	FOXG_05535		-	0
Foxysporum	FOXG_00087	FOXG_00087	csp-1	FOXG_05540	FOXG_05540		-	0
Foxysporum	FOXG_00087	FOXG_00087	csp-1	FOXG_05550	FOXG_05550		-	1
Foxysporum	FOXG_00087	FOXG_00087	csp-1	FOXG_05556	FOXG_05556		-	1
Foxysporum	FOXG_00087	FOXG_00087	csp-1	FOXG_05561	FOXG_05561		-	1
Foxysporum	FOXG_00087	FOXG_00087	csp-1	FOXG_05562	FOXG_05562		-	1
Foxysporum	FOXG_00087	FOXG_00087	csp-1	FOXG_05564	FOXG_05564		-	0
Foxysporum	FOXG_00087	FOXG_00087	csp-1	FOXG_05566	FOXG_05566		-	0
Foxysporum	FOXG_00087	FOXG_00087	csp-1	FOXG_05660	BNA5	BNA5	-	0
Foxysporum	FOXG_00087	FOXG_00087	csp-1	FOXG_05694	FOXG_05694		-	0
Foxysporum	FOXG_00087	FOXG_00087	csp-1	FOXG_05726	FOXG_05726		-	0
Foxysporum	FOXG_00087	FOXG_00087	csp-1	FOXG_05737	FOXG_05737		-	1
Foxysporum	FOXG_00087	FOXG_00087	csp-1	FOXG_05740	FOXG_05740		-	0
Foxysporum	FOXG_00087	FOXG_00087	csp-1	FOXG_05765	FOXG_05765		-	0
Foxysporum	FOXG_00087	FOXG_00087	csp-1	FOXG_05820	FOXG_05820		-	1
Foxysporum	FOXG_00087	FOXG_00087	csp-1	FOXG_05832	FOXG_05832		-	0
Foxysporum	FOXG_00087	FOXG_00087	csp-1	FOXG_05853	FOXG_05853		-	0
Foxysporum	FOXG_00087	FOXG_00087	csp-1	FOXG_05906	FOXG_05906		-	0
Foxysporum	FOXG_00087	FOXG_00087	csp-1	FOXG_05916	FOXG_05916		-	0
Foxysporum	FOXG_00087	FOXG_00087	csp-1	FOXG_05918	FOXG_05918		-	0
Foxysporum	FOXG_00087	FOXG_00087	csp-1	FOXG_05921	FOXG_05921		-	0
Foxysporum	FOXG_00087	FOXG_00087	csp-1	FOXG_05939	FOXG_05939		-	1
Foxysporum	FOXG_00087	FOXG_00087	csp-1	FOXG_05950	FOXG_05950		-	0
Foxysporum	FOXG_00087	FOXG_00087	csp-1	FOXG_05978	FOXG_05978		-	0
Foxysporum	FOXG_00087	FOXG_00087	csp-1	FOXG_05987	FOXG_05987		-	0
Foxysporum	FOXG_00087	FOXG_00087	csp-1	FOXG_05993	FOXG_05993		-	0
Foxysporum	FOXG_00087	FOXG_00087	csp-1	FOXG_06001	FOXG_06001		-	0
Foxysporum	FOXG_00087	FOXG_00087	csp-1	FOXG_06012	FOXG_06012		-	0
Foxysporum	FOXG_00087	FOXG_00087	csp-1	FOXG_06018	FOXG_06018		-	1
Foxysporum	FOXG_00087	FOXG_00087	csp-1	FOXG_06056	FOXG_06056		-	0
Foxysporum	FOXG_00087	FOXG_00087	csp-1	FOXG_06058	FOXG_06058		-	0
Foxysporum	FOXG_00087	FOXG_00087	csp-1	FOXG_06062	FOXG_06062		-	0
Foxysporum	FOXG_00087	FOXG_00087	csp-1	FOXG_06109	FOXG_06109		-	0
Foxysporum	FOXG_00087	FOXG_00087	csp-1	FOXG_06115	FOXG_06115		-	0
Foxysporum	FOXG_00087	FOXG_00087	csp-1	FOXG_06157	FOXG_06157		-	0
Foxysporum	FOXG_00087	FOXG_00087	csp-1	FOXG_06195	FOXG_06195		-	1
Foxysporum	FOXG_00087	FOXG_00087	csp-1	FOXG_06215	FOXG_06215		-	0
Foxysporum	FOXG_00087	FOXG_00087	csp-1	FOXG_06232	FOXG_06232		-	1
Foxysporum	FOXG_00087	FOXG_00087	csp-1	FOXG_06233	FOXG_06233		-	2
Foxysporum	FOXG_00087	FOXG_00087	csp-1	FOXG_06240	FOXG_06240		-	0
Foxysporum	FOXG_00087	FOXG_00087	csp-1	FOXG_06241	FOXG_06241		-	0
Foxysporum	FOXG_00087	FOXG_00087	csp-1	FOXG_06242	FOXG_06242		-	0
Foxysporum	FOXG_00087	FOXG_00087	csp-1	FOXG_06283	FOXG_06283		-	0
Foxysporum	FOXG_00087	FOXG_00087	csp-1	FOXG_06285	FOXG_06285		-	0
Foxysporum	FOXG_00087	FOXG_00087	csp-1	FOXG_06325	FOXG_06325		-	0
Foxysporum	FOXG_00087	FOXG_00087	csp-1	FOXG_06329	FOXG_06329		-	0
Foxysporum	FOXG_00087	FOXG_00087	csp-1	FOXG_06334	FOXG_06334		-	1
Foxysporum	FOXG_00087	FOXG_00087	csp-1	FOXG_06349	FOXG_06349		-	1
Foxysporum	FOXG_00087	FOXG_00087	csp-1	FOXG_06374	FOXG_06374		-	0
Foxysporum	FOXG_00087	FOXG_00087	csp-1	FOXG_06380	FOXG_06380		-	0
Foxysporum	FOXG_00087	FOXG_00087	csp-1	FOXG_06386	FOXG_06386		-	0
Foxysporum	FOXG_00087	FOXG_00087	csp-1	FOXG_06393	FOXG_06393		-	0
Foxysporum	FOXG_00087	FOXG_00087	csp-1	FOXG_06541	FOXG_06541		-	0
Foxysporum	FOXG_00087	FOXG_00087	csp-1	FOXG_06725	FOXG_06725		-	0
Foxysporum	FOXG_00087	FOXG_00087	csp-1	FOXG_07029	FOXG_07029		-	1
Foxysporum	FOXG_00087	FOXG_00087	csp-1	FOXG_07285	FOXG_07285		-	0
Foxysporum	FOXG_00087	FOXG_00087	csp-1	FOXG_07502	FOXG_07502		-	0
Foxysporum	FOXG_00087	FOXG_00087	csp-1	FOXG_07516	FOXG_07516		-	0
Foxysporum	FOXG_00087	FOXG_00087	csp-1	FOXG_07519	FOXG_07519		-	0
Foxysporum	FOXG_00087	FOXG_00087	csp-1	FOXG_07539	FOXG_07539		-	1
Foxysporum	FOXG_00087	FOXG_00087	csp-1	FOXG_07540	FOXG_07540		-	0
Foxysporum	FOXG_00087	FOXG_00087	csp-1	FOXG_07549	FOXG_07549		-	0
Foxysporum	FOXG_00087	FOXG_00087	csp-1	FOXG_07601	FOXG_07601		-	0
Foxysporum	FOXG_00087	FOXG_00087	csp-1	FOXG_07607	FOXG_07607		-	1
Foxysporum	FOXG_00087	FOXG_00087	csp-1	FOXG_07615	FOXG_07615		-	0
Foxysporum	FOXG_00087	FOXG_00087	csp-1	FOXG_07657	FOXG_07657		-	0
Foxysporum	FOXG_00087	FOXG_00087	csp-1	FOXG_07670	FOXG_07670		-	0
Foxysporum	FOXG_00087	FOXG_00087	csp-1	FOXG_07673	FOXG_07673		-	0
Foxysporum	FOXG_00087	FOXG_00087	csp-1	FOXG_07679	FOXG_07679		-	0
Foxysporum	FOXG_00087	FOXG_00087	csp-1	FOXG_07683	FOXG_07683		-	2
Foxysporum	FOXG_00087	FOXG_00087	csp-1	FOXG_07684	FOXG_07684		-	0
Foxysporum	FOXG_00087	FOXG_00087	csp-1	FOXG_07703	FOXG_07703		-	0
Foxysporum	FOXG_00087	FOXG_00087	csp-1	FOXG_07704	FOXG_07704		-	0
Foxysporum	FOXG_00087	FOXG_00087	csp-1	FOXG_07708	FOXG_07708		-	0
Foxysporum	FOXG_00087	FOXG_00087	csp-1	FOXG_07713	FOXG_07713		-	0
Foxysporum	FOXG_00087	FOXG_00087	csp-1	FOXG_07717	FOXG_07717		-	0
Foxysporum	FOXG_00087	FOXG_00087	csp-1	FOXG_07722	FOXG_07722		-	0
Foxysporum	FOXG_00087	FOXG_00087	csp-1	FOXG_07724	FOXG_07724		-	0
Foxysporum	FOXG_00087	FOXG_00087	csp-1	FOXG_07730	FOXG_07730		-	0
Foxysporum	FOXG_00087	FOXG_00087	csp-1	FOXG_07731	FOXG_07731		-	2
Foxysporum	FOXG_00087	FOXG_00087	csp-1	FOXG_07744	FOXG_07744		-	0
Foxysporum	FOXG_00087	FOXG_00087	csp-1	FOXG_07748	FOXG_07748		-	0
Foxysporum	FOXG_00087	FOXG_00087	csp-1	FOXG_07760	FOXG_07760		-	0
Foxysporum	FOXG_00087	FOXG_00087	csp-1	FOXG_07762	FOXG_07762		-	1
Foxysporum	FOXG_00087	FOXG_00087	csp-1	FOXG_07791	FOXG_07791		-	2
Foxysporum	FOXG_00087	FOXG_00087	csp-1	FOXG_07796	FOXG_07796		-	0
Foxysporum	FOXG_00087	FOXG_00087	csp-1	FOXG_07812	FOXG_07812		-	0
Foxysporum	FOXG_00087	FOXG_00087	csp-1	FOXG_07813	FOXG_07813		-	0
Foxysporum	FOXG_00087	FOXG_00087	csp-1	FOXG_07814	FOXG_07814		-	0
Foxysporum	FOXG_00087	FOXG_00087	csp-1	FOXG_07818	FOXG_07818		-	0
Foxysporum	FOXG_00087	FOXG_00087	csp-1	FOXG_07819	FOXG_07819		-	0
Foxysporum	FOXG_00087	FOXG_00087	csp-1	FOXG_07824	FOXG_07824		-	0
Foxysporum	FOXG_00087	FOXG_00087	csp-1	FOXG_07825	FOXG_07825		-	0
Foxysporum	FOXG_00087	FOXG_00087	csp-1	FOXG_07835	FOXG_07835		-	0
Foxysporum	FOXG_00087	FOXG_00087	csp-1	FOXG_07852	FOXG_07852		-	1
Foxysporum	FOXG_00087	FOXG_00087	csp-1	FOXG_07864	FOXG_07864		-	0
Foxysporum	FOXG_00087	FOXG_00087	csp-1	FOXG_07866	FOXG_07866		-	0
Foxysporum	FOXG_00087	FOXG_00087	csp-1	FOXG_07868	FOXG_07868		-	0
Foxysporum	FOXG_00087	FOXG_00087	csp-1	FOXG_07877	FOXG_07877		-	0
Foxysporum	FOXG_00087	FOXG_00087	csp-1	FOXG_07905	FOXG_07905		-	0
Foxysporum	FOXG_00087	FOXG_00087	csp-1	FOXG_07907	FOXG_07907		-	0
Foxysporum	FOXG_00087	FOXG_00087	csp-1	FOXG_07910	FOXG_07910		-	0
Foxysporum	FOXG_00087	FOXG_00087	csp-1	FOXG_07912	FOXG_07912		-	1
Foxysporum	FOXG_00087	FOXG_00087	csp-1	FOXG_07913	FOXG_07913		-	1
Foxysporum	FOXG_00087	FOXG_00087	csp-1	FOXG_07922	FOXG_07922		-	0
Foxysporum	FOXG_00087	FOXG_00087	csp-1	FOXG_07923	FOXG_07923		-	0
Foxysporum	FOXG_00087	FOXG_00087	csp-1	FOXG_07925	FOXG_07925		-	0
Foxysporum	FOXG_00087	FOXG_00087	csp-1	FOXG_07927	FOXG_07927		-	0
Foxysporum	FOXG_00087	FOXG_00087	csp-1	FOXG_07948	FOXG_07948		-	0
Foxysporum	FOXG_00087	FOXG_00087	csp-1	FOXG_07957	FOXG_07957		-	1
Foxysporum	FOXG_00087	FOXG_00087	csp-1	FOXG_07959	FOXG_07959		-	1
Foxysporum	FOXG_00087	FOXG_00087	csp-1	FOXG_07960	FOXG_07960		-	0
Foxysporum	FOXG_00087	FOXG_00087	csp-1	FOXG_07963	FOXG_07963		-	0
Foxysporum	FOXG_00087	FOXG_00087	csp-1	FOXG_07965	FOXG_07965		-	2
Foxysporum	FOXG_00087	FOXG_00087	csp-1	FOXG_08021	FOXG_08021		-	0
Foxysporum	FOXG_00087	FOXG_00087	csp-1	FOXG_08025	FOXG_08025		-	1
Foxysporum	FOXG_00087	FOXG_00087	csp-1	FOXG_08031	FOXG_08031		-	0
Foxysporum	FOXG_00087	FOXG_00087	csp-1	FOXG_08044	FOXG_08044		-	0
Foxysporum	FOXG_00087	FOXG_00087	csp-1	FOXG_08045	FOXG_08045		-	0
Foxysporum	FOXG_00087	FOXG_00087	csp-1	FOXG_08048	FOXG_08048		-	0
Foxysporum	FOXG_00087	FOXG_00087	csp-1	FOXG_08057	FOXG_08057		-	0
Foxysporum	FOXG_00087	FOXG_00087	csp-1	FOXG_08066	FOXG_08066		-	1
Foxysporum	FOXG_00087	FOXG_00087	csp-1	FOXG_08068	FOXG_08068		-	1
Foxysporum	FOXG_00087	FOXG_00087	csp-1	FOXG_08070	FOXG_08070		-	0
Foxysporum	FOXG_00087	FOXG_00087	csp-1	FOXG_08098	FOXG_08098		-	1
Foxysporum	FOXG_00087	FOXG_00087	csp-1	FOXG_08119	FOXG_08119		-	1
Foxysporum	FOXG_00087	FOXG_00087	csp-1	FOXG_08123	FOXG_08123		-	0
Foxysporum	FOXG_00087	FOXG_00087	csp-1	FOXG_08138	FOXG_08138		-	0
Foxysporum	FOXG_00087	FOXG_00087	csp-1	FOXG_08140	FOXG_08140		-	0
Foxysporum	FOXG_00087	FOXG_00087	csp-1	FOXG_08156	FOXG_08156		-	0
Foxysporum	FOXG_00087	FOXG_00087	csp-1	FOXG_08181	FOXG_08181		-	0
Foxysporum	FOXG_00087	FOXG_00087	csp-1	FOXG_08203	FOXG_08203		-	1
Foxysporum	FOXG_00087	FOXG_00087	csp-1	FOXG_08218	FOXG_08218		-	0
Foxysporum	FOXG_00087	FOXG_00087	csp-1	FOXG_08223	FOXG_08223		-	0
Foxysporum	FOXG_00087	FOXG_00087	csp-1	FOXG_08225	FOXG_08225		-	0
Foxysporum	FOXG_00087	FOXG_00087	csp-1	FOXG_08247	FOXG_08247		-	0
Foxysporum	FOXG_00087	FOXG_00087	csp-1	FOXG_08265	FOXG_08265		-	0
Foxysporum	FOXG_00087	FOXG_00087	csp-1	FOXG_08274	cprA	cprA	-	0
Foxysporum	FOXG_00087	FOXG_00087	csp-1	FOXG_08276	FOXG_08276		-	0
Foxysporum	FOXG_00087	FOXG_00087	csp-1	FOXG_08300	FOXG_08300		-	0
Foxysporum	FOXG_00087	FOXG_00087	csp-1	FOXG_08309	FOXG_08309		-	1
Foxysporum	FOXG_00087	FOXG_00087	csp-1	FOXG_08329	FOXG_08329		-	0
Foxysporum	FOXG_00087	FOXG_00087	csp-1	FOXG_08330	FOXG_08330		-	0
Foxysporum	FOXG_00087	FOXG_00087	csp-1	FOXG_08335	FOXG_08335		-	0
Foxysporum	FOXG_00087	FOXG_00087	csp-1	FOXG_08347	FOXG_08347		-	0
Foxysporum	FOXG_00087	FOXG_00087	csp-1	FOXG_08377	FOXG_08377		-	1
Foxysporum	FOXG_00087	FOXG_00087	csp-1	FOXG_08397	FOXG_08397		-	1
Foxysporum	FOXG_00087	FOXG_00087	csp-1	FOXG_08404	FOXG_08404		-	0
Foxysporum	FOXG_00087	FOXG_00087	csp-1	FOXG_08417	FOXG_08417		-	2
Foxysporum	FOXG_00087	FOXG_00087	csp-1	FOXG_08418	FOXG_08418		-	0
Foxysporum	FOXG_00087	FOXG_00087	csp-1	FOXG_08430	FOXG_08430		-	1
Foxysporum	FOXG_00087	FOXG_00087	csp-1	FOXG_08446	FOXG_08446		-	1
Foxysporum	FOXG_00087	FOXG_00087	csp-1	FOXG_08458	FOXG_08458		-	0
Foxysporum	FOXG_00087	FOXG_00087	csp-1	FOXG_08461	FOXG_08461		-	0
Foxysporum	FOXG_00087	FOXG_00087	csp-1	FOXG_08462	FOXG_08462		-	0
Foxysporum	FOXG_00087	FOXG_00087	csp-1	FOXG_08471	FOXG_08471		-	0
Foxysporum	FOXG_00087	FOXG_00087	csp-1	FOXG_08474	FOXG_08474		-	0
Foxysporum	FOXG_00087	FOXG_00087	csp-1	FOXG_08482	FOXG_08482		-	0
Foxysporum	FOXG_00087	FOXG_00087	csp-1	FOXG_08502	FOXG_08502		-	0
Foxysporum	FOXG_00087	FOXG_00087	csp-1	FOXG_08516	FOXG_08516		-	0
Foxysporum	FOXG_00087	FOXG_00087	csp-1	FOXG_08519	FOXG_08519		-	0
Foxysporum	FOXG_00087	FOXG_00087	csp-1	FOXG_08523	FOXG_08523		-	0
Foxysporum	FOXG_00087	FOXG_00087	csp-1	FOXG_08525	FOXG_08525		-	0
Foxysporum	FOXG_00087	FOXG_00087	csp-1	FOXG_08535	FOXG_08535		-	0
Foxysporum	FOXG_00087	FOXG_00087	csp-1	FOXG_08545	FOXG_08545		-	0
Foxysporum	FOXG_00087	FOXG_00087	csp-1	FOXG_08546	FOXG_08546		-	0
Foxysporum	FOXG_00087	FOXG_00087	csp-1	FOXG_08568	FOXG_08568		-	1
Foxysporum	FOXG_00087	FOXG_00087	csp-1	FOXG_08583	FOXG_08583		-	0
Foxysporum	FOXG_00087	FOXG_00087	csp-1	FOXG_08597	FOXG_08597		-	0
Foxysporum	FOXG_00087	FOXG_00087	csp-1	FOXG_08604	FOXG_08604		-	1
Foxysporum	FOXG_00087	FOXG_00087	csp-1	FOXG_08605	FOXG_08605		-	0
Foxysporum	FOXG_00087	FOXG_00087	csp-1	FOXG_08609	FOXG_08609		-	0
Foxysporum	FOXG_00087	FOXG_00087	csp-1	FOXG_08617	FOXG_08617		-	0
Foxysporum	FOXG_00087	FOXG_00087	csp-1	FOXG_08643	FOXG_08643		-	0
Foxysporum	FOXG_00087	FOXG_00087	csp-1	FOXG_08645	MRI1	MRI1	-	1
Foxysporum	FOXG_00087	FOXG_00087	csp-1	FOXG_08721	FOXG_08721		-	1
Foxysporum	FOXG_00087	FOXG_00087	csp-1	FOXG_08752	FOXG_08752		-	0
Foxysporum	FOXG_00087	FOXG_00087	csp-1	FOXG_08810	FOXG_08810		-	0
Foxysporum	FOXG_00087	FOXG_00087	csp-1	FOXG_08831	FOXG_08831		-	0
Foxysporum	FOXG_00087	FOXG_00087	csp-1	FOXG_08835	FOXG_08835		-	0
Foxysporum	FOXG_00087	FOXG_00087	csp-1	FOXG_08857	FOXG_08857		-	0
Foxysporum	FOXG_00087	FOXG_00087	csp-1	FOXG_08866	FOXG_08866		-	0
Foxysporum	FOXG_00087	FOXG_00087	csp-1	FOXG_08870	FOXG_08870		-	1
Foxysporum	FOXG_00087	FOXG_00087	csp-1	FOXG_08889	FOXG_08889		-	0
Foxysporum	FOXG_00087	FOXG_00087	csp-1	FOXG_08976	FOXG_08976		-	0
Foxysporum	FOXG_00087	FOXG_00087	csp-1	FOXG_08981	FOXG_08981		-	0
Foxysporum	FOXG_00087	FOXG_00087	csp-1	FOXG_08985	FOXG_08985		-	0
Foxysporum	FOXG_00087	FOXG_00087	csp-1	FOXG_09034	FOXG_09034		-	0
Foxysporum	FOXG_00087	FOXG_00087	csp-1	FOXG_09069	FOXG_09069		-	0
Foxysporum	FOXG_00087	FOXG_00087	csp-1	FOXG_09079	FOXG_09079		-	0
Foxysporum	FOXG_00087	FOXG_00087	csp-1	FOXG_09083	FOXG_09083		-	1
Foxysporum	FOXG_00087	FOXG_00087	csp-1	FOXG_09090	FOXG_09090		-	0
Foxysporum	FOXG_00087	FOXG_00087	csp-1	FOXG_09142	FOXG_09142		-	0
Foxysporum	FOXG_00087	FOXG_00087	csp-1	FOXG_09151	FOXG_09151		-	0
Foxysporum	FOXG_00087	FOXG_00087	csp-1	FOXG_09168	FOXG_09168		-	0
Foxysporum	FOXG_00087	FOXG_00087	csp-1	FOXG_09169	FOXG_09169		-	0
Foxysporum	FOXG_00087	FOXG_00087	csp-1	FOXG_09171	CLP1	CLP1	-	0
Foxysporum	FOXG_00087	FOXG_00087	csp-1	FOXG_09173	FOXG_09173		-	0
Foxysporum	FOXG_00087	FOXG_00087	csp-1	FOXG_09183	FOXG_09183		-	0
Foxysporum	FOXG_00087	FOXG_00087	csp-1	FOXG_09185	FOXG_09185		-	0
Foxysporum	FOXG_00087	FOXG_00087	csp-1	FOXG_09191	FOXG_09191		-	0
Foxysporum	FOXG_00087	FOXG_00087	csp-1	FOXG_09245	FOXG_09245		-	1
Foxysporum	FOXG_00087	FOXG_00087	csp-1	FOXG_09248	FOXG_09248		-	0
Foxysporum	FOXG_00087	FOXG_00087	csp-1	FOXG_09250	FOXG_09250		-	0
Foxysporum	FOXG_00087	FOXG_00087	csp-1	FOXG_09255	FOXG_09255		-	0
Foxysporum	FOXG_00087	FOXG_00087	csp-1	FOXG_09273	FOXG_09273		-	0
Foxysporum	FOXG_00087	FOXG_00087	csp-1	FOXG_09281	FOXG_09281		-	0
Foxysporum	FOXG_00087	FOXG_00087	csp-1	FOXG_09282	FOXG_09282		-	0
Foxysporum	FOXG_00087	FOXG_00087	csp-1	FOXG_09295	FOXG_09295		-	0
Foxysporum	FOXG_00087	FOXG_00087	csp-1	FOXG_09315	FOXG_09315		-	1
Foxysporum	FOXG_00087	FOXG_00087	csp-1	FOXG_09322	FOXG_09322		-	0
Foxysporum	FOXG_00087	FOXG_00087	csp-1	FOXG_09327	FOXG_09327		-	0
Foxysporum	FOXG_00087	FOXG_00087	csp-1	FOXG_09333	FOXG_09333		-	0
Foxysporum	FOXG_00087	FOXG_00087	csp-1	FOXG_09337	FOXG_09337		-	0
Foxysporum	FOXG_00087	FOXG_00087	csp-1	FOXG_09338	FOXG_09338		-	1
Foxysporum	FOXG_00087	FOXG_00087	csp-1	FOXG_09346	FOXG_09346		-	2
Foxysporum	FOXG_00087	FOXG_00087	csp-1	FOXG_09349	FOXG_09349		-	0
Foxysporum	FOXG_00087	FOXG_00087	csp-1	FOXG_09356	FOXG_09356		-	0
Foxysporum	FOXG_00087	FOXG_00087	csp-1	FOXG_09385	FOXG_09385		-	0
Foxysporum	FOXG_00087	FOXG_00087	csp-1	FOXG_09391	FOXG_09391		-	0
Foxysporum	FOXG_00087	FOXG_00087	csp-1	FOXG_09402	FOXG_09402		-	0
Foxysporum	FOXG_00087	FOXG_00087	csp-1	FOXG_09416	FOXG_09416		-	1
Foxysporum	FOXG_00087	FOXG_00087	csp-1	FOXG_09426	FOXG_09426		-	0
Foxysporum	FOXG_00087	FOXG_00087	csp-1	FOXG_09436	FOXG_09436		-	0
Foxysporum	FOXG_00087	FOXG_00087	csp-1	FOXG_09448	FOXG_09448		-	0
Foxysporum	FOXG_00087	FOXG_00087	csp-1	FOXG_09459	FOXG_09459		-	0
Foxysporum	FOXG_00087	FOXG_00087	csp-1	FOXG_09506	FOXG_09506		-	0
Foxysporum	FOXG_00087	FOXG_00087	csp-1	FOXG_09525	FOXG_09525		-	1
Foxysporum	FOXG_00087	FOXG_00087	csp-1	FOXG_09526	FOXG_09526		-	4
Foxysporum	FOXG_00087	FOXG_00087	csp-1	FOXG_09532	FOXG_09532		-	0
Foxysporum	FOXG_00087	FOXG_00087	csp-1	FOXG_09533	FOXG_09533		-	0
Foxysporum	FOXG_00087	FOXG_00087	csp-1	FOXG_09540	FOXG_09540		-	0
Foxysporum	FOXG_00087	FOXG_00087	csp-1	FOXG_09556	FOXG_09556		-	0
Foxysporum	FOXG_00087	FOXG_00087	csp-1	FOXG_09638	FOXG_09638		+	0
Foxysporum	FOXG_00087	FOXG_00087	csp-1	FOXG_09808	FOXG_09808		-	0
Foxysporum	FOXG_00087	FOXG_00087	csp-1	FOXG_09810	FOXG_09810		-	0
Foxysporum	FOXG_00087	FOXG_00087	csp-1	FOXG_09956	FOXG_09956		-	0
Foxysporum	FOXG_00087	FOXG_00087	csp-1	FOXG_10000	FOXG_10000		-	0
Foxysporum	FOXG_00087	FOXG_00087	csp-1	FOXG_10254	FOXG_10254		-	1
Foxysporum	FOXG_00087	FOXG_00087	csp-1	FOXG_10278	FOXG_10278		-	0
Foxysporum	FOXG_00087	FOXG_00087	csp-1	FOXG_10281	FOXG_10281		-	0
Foxysporum	FOXG_00087	FOXG_00087	csp-1	FOXG_10293	FOXG_10293		-	0
Foxysporum	FOXG_00087	FOXG_00087	csp-1	FOXG_10299	FOXG_10299		-	0
Foxysporum	FOXG_00087	FOXG_00087	csp-1	FOXG_10309	FOXG_10309		-	0
Foxysporum	FOXG_00087	FOXG_00087	csp-1	FOXG_10325	FOXG_10325		-	0
Foxysporum	FOXG_00087	FOXG_00087	csp-1	FOXG_10333	FOXG_10333		-	1
Foxysporum	FOXG_00087	FOXG_00087	csp-1	FOXG_10375	FOXG_10375		-	1
Foxysporum	FOXG_00087	FOXG_00087	csp-1	FOXG_10403	FOXG_10403		-	0
Foxysporum	FOXG_00087	FOXG_00087	csp-1	FOXG_10438	FOXG_10438		-	0
Foxysporum	FOXG_00087	FOXG_00087	csp-1	FOXG_10439	FOXG_10439		-	0
Foxysporum	FOXG_00087	FOXG_00087	csp-1	FOXG_10445	FOXG_10445		-	0
Foxysporum	FOXG_00087	FOXG_00087	csp-1	FOXG_10466	FOXG_10466		-	0
Foxysporum	FOXG_00087	FOXG_00087	csp-1	FOXG_10530	FOXG_10530		-	1
Foxysporum	FOXG_00087	FOXG_00087	csp-1	FOXG_10533	FOXG_10533		-	1
Foxysporum	FOXG_00087	FOXG_00087	csp-1	FOXG_10538	FOXG_10538		-	0
Foxysporum	FOXG_00087	FOXG_00087	csp-1	FOXG_10541	FOXG_10541		-	0
Foxysporum	FOXG_00087	FOXG_00087	csp-1	FOXG_10544	FOXG_10544		-	0
Foxysporum	FOXG_00087	FOXG_00087	csp-1	FOXG_10549	FOXG_10549		-	0
Foxysporum	FOXG_00087	FOXG_00087	csp-1	FOXG_10553	FOXG_10553		-	0
Foxysporum	FOXG_00087	FOXG_00087	csp-1	FOXG_10570	FOXG_10570		-	1
Foxysporum	FOXG_00087	FOXG_00087	csp-1	FOXG_10573	NIP1	NIP1	-	0
Foxysporum	FOXG_00087	FOXG_00087	csp-1	FOXG_10590	FOXG_10590		-	0
Foxysporum	FOXG_00087	FOXG_00087	csp-1	FOXG_10592	FOXG_10592		-	1
Foxysporum	FOXG_00087	FOXG_00087	csp-1	FOXG_10608	FOXG_10608		-	0
Foxysporum	FOXG_00087	FOXG_00087	csp-1	FOXG_10615	FOXG_10615		-	0
Foxysporum	FOXG_00087	FOXG_00087	csp-1	FOXG_10617	FOXG_10617		-	0
Foxysporum	FOXG_00087	FOXG_00087	csp-1	FOXG_10637	FOXG_10637		-	0
Foxysporum	FOXG_00087	FOXG_00087	csp-1	FOXG_10642	FOXG_10642		-	1
Foxysporum	FOXG_00087	FOXG_00087	csp-1	FOXG_10690	FOXG_10690		-	0
Foxysporum	FOXG_00087	FOXG_00087	csp-1	FOXG_10713	FOXG_10713		-	0
Foxysporum	FOXG_00087	FOXG_00087	csp-1	FOXG_10734	FOXG_10734		-	0
Foxysporum	FOXG_00087	FOXG_00087	csp-1	FOXG_10744	FOXG_10744		-	0
Foxysporum	FOXG_00087	FOXG_00087	csp-1	FOXG_11000	FOXG_11000		-	0
Foxysporum	FOXG_00087	FOXG_00087	csp-1	FOXG_11004	FOXG_11004		-	1
Foxysporum	FOXG_00087	FOXG_00087	csp-1	FOXG_11012	FOXG_11012		-	0
Foxysporum	FOXG_00087	FOXG_00087	csp-1	FOXG_11064	FOXG_11064		-	0
Foxysporum	FOXG_00087	FOXG_00087	csp-1	FOXG_11069	FOXG_11069		-	0
Foxysporum	FOXG_00087	FOXG_00087	csp-1	FOXG_11112	FOXG_11112		-	0
Foxysporum	FOXG_00087	FOXG_00087	csp-1	FOXG_11123	FOXG_11123		-	0
Foxysporum	FOXG_00087	FOXG_00087	csp-1	FOXG_11126	FOXG_11126		-	0
Foxysporum	FOXG_00087	FOXG_00087	csp-1	FOXG_11142	FOXG_11142		-	0
Foxysporum	FOXG_00087	FOXG_00087	csp-1	FOXG_11157	FOXG_11157		-	0
Foxysporum	FOXG_00087	FOXG_00087	csp-1	FOXG_11190	FOXG_11190		-	0
Foxysporum	FOXG_00087	FOXG_00087	csp-1	FOXG_11197	FOXG_11197		-	0
Foxysporum	FOXG_00087	FOXG_00087	csp-1	FOXG_11239	FOXG_11239		-	1
Foxysporum	FOXG_00087	FOXG_00087	csp-1	FOXG_11256	FOXG_11256		-	0
Foxysporum	FOXG_00087	FOXG_00087	csp-1	FOXG_11259	FOXG_11259		-	0
Foxysporum	FOXG_00087	FOXG_00087	csp-1	FOXG_11262	FOXG_11262		-	0
Foxysporum	FOXG_00087	FOXG_00087	csp-1	FOXG_11266	FOXG_11266		-	0
Foxysporum	FOXG_00087	FOXG_00087	csp-1	FOXG_11267	FOXG_11267		-	0
Foxysporum	FOXG_00087	FOXG_00087	csp-1	FOXG_11270	FOXG_11270		-	0
Foxysporum	FOXG_00087	FOXG_00087	csp-1	FOXG_11292	FOXG_11292		-	0
Foxysporum	FOXG_00087	FOXG_00087	csp-1	FOXG_11296	FOXG_11296		-	2
Foxysporum	FOXG_00087	FOXG_00087	csp-1	FOXG_11310	FOXG_11310		-	0
Foxysporum	FOXG_00087	FOXG_00087	csp-1	FOXG_11312	FOXG_11312		-	0
Foxysporum	FOXG_00087	FOXG_00087	csp-1	FOXG_11316	FOXG_11316		-	0
Foxysporum	FOXG_00087	FOXG_00087	csp-1	FOXG_11322	FOXG_11322		-	0
Foxysporum	FOXG_00087	FOXG_00087	csp-1	FOXG_11365	FOXG_11365		-	0
Foxysporum	FOXG_00087	FOXG_00087	csp-1	FOXG_11368	FOXG_11368		-	0
Foxysporum	FOXG_00087	FOXG_00087	csp-1	FOXG_11384	FOXG_11384		-	0
Foxysporum	FOXG_00087	FOXG_00087	csp-1	FOXG_11386	FOXG_11386		-	1
Foxysporum	FOXG_00087	FOXG_00087	csp-1	FOXG_11398	FOXG_11398		-	0
Foxysporum	FOXG_00087	FOXG_00087	csp-1	FOXG_11429	FOXG_11429		-	0
Foxysporum	FOXG_00087	FOXG_00087	csp-1	FOXG_11456	FOXG_11456		-	0
Foxysporum	FOXG_00087	FOXG_00087	csp-1	FOXG_11472	FOXG_11472		-	1
Foxysporum	FOXG_00087	FOXG_00087	csp-1	FOXG_11482	FOXG_11482		-	0
Foxysporum	FOXG_00087	FOXG_00087	csp-1	FOXG_11498	FOXG_11498		-	0
Foxysporum	FOXG_00087	FOXG_00087	csp-1	FOXG_11500	FOXG_11500		-	0
Foxysporum	FOXG_00087	FOXG_00087	csp-1	FOXG_11503	FOXG_11503		-	0
Foxysporum	FOXG_00087	FOXG_00087	csp-1	FOXG_11505	FOXG_11505		-	0
Foxysporum	FOXG_00087	FOXG_00087	csp-1	FOXG_11511	FOXG_11511		-	0
Foxysporum	FOXG_00087	FOXG_00087	csp-1	FOXG_11514	FOXG_11514		-	0
Foxysporum	FOXG_00087	FOXG_00087	csp-1	FOXG_11524	FOXG_11524		-	0
Foxysporum	FOXG_00087	FOXG_00087	csp-1	FOXG_11525	FOXG_11525		-	0
Foxysporum	FOXG_00087	FOXG_00087	csp-1	FOXG_11529	FOXG_11529		-	0
Foxysporum	FOXG_00087	FOXG_00087	csp-1	FOXG_11531	FOXG_11531		-	0
Foxysporum	FOXG_00087	FOXG_00087	csp-1	FOXG_11533	FOXG_11533		-	0
Foxysporum	FOXG_00087	FOXG_00087	csp-1	FOXG_11537	FOXG_11537		-	0
Foxysporum	FOXG_00087	FOXG_00087	csp-1	FOXG_11546	FOXG_11546		-	0
Foxysporum	FOXG_00087	FOXG_00087	csp-1	FOXG_11551	FOXG_11551		-	1
Foxysporum	FOXG_00087	FOXG_00087	csp-1	FOXG_11567	FOXG_11567		-	0
Foxysporum	FOXG_00087	FOXG_00087	csp-1	FOXG_11593	FOXG_11593		-	0
Foxysporum	FOXG_00087	FOXG_00087	csp-1	FOXG_11595	FOXG_11595		-	1
Foxysporum	FOXG_00087	FOXG_00087	csp-1	FOXG_11627	FOXG_11627		-	2
Foxysporum	FOXG_00087	FOXG_00087	csp-1	FOXG_11664	FOXG_11664		-	0
Foxysporum	FOXG_00087	FOXG_00087	csp-1	FOXG_11683	FOXG_11683		-	0
Foxysporum	FOXG_00087	FOXG_00087	csp-1	FOXG_11694	FOXG_11694		-	0
Foxysporum	FOXG_00087	FOXG_00087	csp-1	FOXG_11698	FOXG_11698		-	1
Foxysporum	FOXG_00087	FOXG_00087	csp-1	FOXG_11705	FOXG_11705		-	0
Foxysporum	FOXG_00087	FOXG_00087	csp-1	FOXG_11980	FOXG_11980		-	0
Foxysporum	FOXG_00087	FOXG_00087	csp-1	FOXG_12143	FOXG_12143		-	0
Foxysporum	FOXG_00087	FOXG_00087	csp-1	FOXG_12156	FOXG_12156		-	2
Foxysporum	FOXG_00087	FOXG_00087	csp-1	FOXG_12172	FOXG_12172		-	0
Foxysporum	FOXG_00087	FOXG_00087	csp-1	FOXG_12201	FOXG_12201		-	1
Foxysporum	FOXG_00087	FOXG_00087	csp-1	FOXG_12215	FOXG_12215		-	0
Foxysporum	FOXG_00087	FOXG_00087	csp-1	FOXG_12260	katG	katG	-	0
Foxysporum	FOXG_00087	FOXG_00087	csp-1	FOXG_12324	FOXG_12324		-	0
Foxysporum	FOXG_00087	FOXG_00087	csp-1	FOXG_12330	FOXG_12330		-	1
Foxysporum	FOXG_00087	FOXG_00087	csp-1	FOXG_12373	FOXG_12373		-	0
Foxysporum	FOXG_00087	FOXG_00087	csp-1	FOXG_12388	FOXG_12388		-	0
Foxysporum	FOXG_00087	FOXG_00087	csp-1	FOXG_12417	FOXG_12417		-	0
Foxysporum	FOXG_00087	FOXG_00087	csp-1	FOXG_12493	FOXG_12493		-	0
Foxysporum	FOXG_00087	FOXG_00087	csp-1	FOXG_12638	FOXG_12638		-	0
Foxysporum	FOXG_00087	FOXG_00087	csp-1	FOXG_12645	FOXG_12645		-	0
Foxysporum	FOXG_00087	FOXG_00087	csp-1	FOXG_12659	FOXG_12659		-	0
Foxysporum	FOXG_00087	FOXG_00087	csp-1	FOXG_12692	FOXG_12692		-	1
Foxysporum	FOXG_00087	FOXG_00087	csp-1	FOXG_12698	FOXG_12698		-	0
Foxysporum	FOXG_00087	FOXG_00087	csp-1	FOXG_12711	FOXG_12711		-	0
Foxysporum	FOXG_00087	FOXG_00087	csp-1	FOXG_12714	FOXG_12714		-	0
Foxysporum	FOXG_00087	FOXG_00087	csp-1	FOXG_12726	FOXG_12726		-	0
Foxysporum	FOXG_00087	FOXG_00087	csp-1	FOXG_12738	FOXG_12738		-	0
Foxysporum	FOXG_00087	FOXG_00087	csp-1	FOXG_12744	FOXG_12744		-	1
Foxysporum	FOXG_00087	FOXG_00087	csp-1	FOXG_12756	FOXG_12756		-	0
Foxysporum	FOXG_00087	FOXG_00087	csp-1	FOXG_12769	FOXG_12769		-	1
Foxysporum	FOXG_00087	FOXG_00087	csp-1	FOXG_12776	FOXG_12776		-	0
Foxysporum	FOXG_00087	FOXG_00087	csp-1	FOXG_12778	FOXG_12778		-	1
Foxysporum	FOXG_00087	FOXG_00087	csp-1	FOXG_12789	FOXG_12789		-	0
Foxysporum	FOXG_00087	FOXG_00087	csp-1	FOXG_12790	FOXG_12790		-	0
Foxysporum	FOXG_00087	FOXG_00087	csp-1	FOXG_12806	FOXG_12806		-	0
Foxysporum	FOXG_00087	FOXG_00087	csp-1	FOXG_12819	FOXG_12819		-	0
Foxysporum	FOXG_00087	FOXG_00087	csp-1	FOXG_12823	FOXG_12823		-	0
Foxysporum	FOXG_00087	FOXG_00087	csp-1	FOXG_12829	FOXG_12829		-	1
Foxysporum	FOXG_00087	FOXG_00087	csp-1	FOXG_12844	FOXG_12844		-	0
Foxysporum	FOXG_00087	FOXG_00087	csp-1	FOXG_12869	FOXG_12869		-	0
Foxysporum	FOXG_00087	FOXG_00087	csp-1	FOXG_12871	FOXG_12871		-	0
Foxysporum	FOXG_00087	FOXG_00087	csp-1	FOXG_12882	FOXG_12882		-	0
Foxysporum	FOXG_00087	FOXG_00087	csp-1	FOXG_12891	FOXG_12891		-	0
Foxysporum	FOXG_00087	FOXG_00087	csp-1	FOXG_12907	FOXG_12907		-	0
Foxysporum	FOXG_00087	FOXG_00087	csp-1	FOXG_12912	FOXG_12912		-	0
Foxysporum	FOXG_00087	FOXG_00087	csp-1	FOXG_13070	FOXG_13070		-	0
Foxysporum	FOXG_00087	FOXG_00087	csp-1	FOXG_13234	FOXG_13234		-	0
Foxysporum	FOXG_00087	FOXG_00087	csp-1	FOXG_13321	FOXG_13321		-	0
Foxysporum	FOXG_00087	FOXG_00087	csp-1	FOXG_13365	FOXG_13365		-	0
Foxysporum	FOXG_00087	FOXG_00087	csp-1	FOXG_13404	FOXG_13404		-	0
Foxysporum	FOXG_00087	FOXG_00087	csp-1	FOXG_13415	FOXG_13415		+	0
Foxysporum	FOXG_00087	FOXG_00087	csp-1	FOXG_13487	FOXG_13487		-	0
Foxysporum	FOXG_00087	FOXG_00087	csp-1	FOXG_13494	FOXG_13494		-	2
Foxysporum	FOXG_00087	FOXG_00087	csp-1	FOXG_13653	FOXG_13653		-	1
Foxysporum	FOXG_00087	FOXG_00087	csp-1	FOXG_13703	FOXG_13703		-	0
Foxysporum	FOXG_00087	FOXG_00087	csp-1	FOXG_13704	FOXG_13704		-	0
Foxysporum	FOXG_00087	FOXG_00087	csp-1	FOXG_13725	FOXG_13725		-	0
Foxysporum	FOXG_00087	FOXG_00087	csp-1	FOXG_13742	FOXG_13742		-	0
Foxysporum	FOXG_00087	FOXG_00087	csp-1	FOXG_13804	FOXG_13804		-	0
Foxysporum	FOXG_00087	FOXG_00087	csp-1	FOXG_13813	FOXG_13813		-	0
Foxysporum	FOXG_00087	FOXG_00087	csp-1	FOXG_13826	FOXG_13826		-	0
Foxysporum	FOXG_00087	FOXG_00087	csp-1	FOXG_13830	FOXG_13830		-	0
Foxysporum	FOXG_00087	FOXG_00087	csp-1	FOXG_13831	FOXG_13831		-	0
Foxysporum	FOXG_00087	FOXG_00087	csp-1	FOXG_13836	FOXG_13836		-	1
Foxysporum	FOXG_00087	FOXG_00087	csp-1	FOXG_13847	FOXG_13847		-	0
Foxysporum	FOXG_00087	FOXG_00087	csp-1	FOXG_13850	FOXG_13850		-	0
Foxysporum	FOXG_00087	FOXG_00087	csp-1	FOXG_13863	FOXG_13863		-	0
Foxysporum	FOXG_00087	FOXG_00087	csp-1	FOXG_13864	FOXG_13864		-	0
Foxysporum	FOXG_00087	FOXG_00087	csp-1	FOXG_13873	FOXG_13873		-	0
Foxysporum	FOXG_00087	FOXG_00087	csp-1	FOXG_13874	FOXG_13874		-	0
Foxysporum	FOXG_00087	FOXG_00087	csp-1	FOXG_13884	FOXG_13884		-	1
Foxysporum	FOXG_00087	FOXG_00087	csp-1	FOXG_13912	FOXG_13912		-	1
Foxysporum	FOXG_00087	FOXG_00087	csp-1	FOXG_13951	FOXG_13951		-	0
Foxysporum	FOXG_00087	FOXG_00087	csp-1	FOXG_13953	FOXG_13953		-	0
Foxysporum	FOXG_00087	FOXG_00087	csp-1	FOXG_13954	FOXG_13954		-	1
Foxysporum	FOXG_00087	FOXG_00087	csp-1	FOXG_14046	FOXG_14046		-	0
Foxysporum	FOXG_00087	FOXG_00087	csp-1	FOXG_14120	FOXG_14120		-	0
Foxysporum	FOXG_00087	FOXG_00087	csp-1	FOXG_14161	FOXG_14161		-	0
Foxysporum	FOXG_00087	FOXG_00087	csp-1	FOXG_14199	FOXG_14199		-	1
Foxysporum	FOXG_00087	FOXG_00087	csp-1	FOXG_14218	FOXG_14218		-	0
Foxysporum	FOXG_00087	FOXG_00087	csp-1	FOXG_14435	FOXG_14435		-	0
Foxysporum	FOXG_00087	FOXG_00087	csp-1	FOXG_14504	FOXG_14504		+	0
Foxysporum	FOXG_00087	FOXG_00087	csp-1	FOXG_14589	FOXG_14589		-	0
Foxysporum	FOXG_00087	FOXG_00087	csp-1	FOXG_14643	FOXG_14643		-	1
Foxysporum	FOXG_00087	FOXG_00087	csp-1	FOXG_14752	FOXG_14752		-	0
Foxysporum	FOXG_00087	FOXG_00087	csp-1	FOXG_14790	FOXG_14790		-	0
Foxysporum	FOXG_00087	FOXG_00087	csp-1	FOXG_14917	FOXG_14917		-	0
Foxysporum	FOXG_00087	FOXG_00087	csp-1	FOXG_15120	FOXG_15120		-	0
Foxysporum	FOXG_00087	FOXG_00087	csp-1	FOXG_15189	FOXG_15189		-	2
Foxysporum	FOXG_00087	FOXG_00087	csp-1	FOXG_15399	FOXG_15399		-	0
Foxysporum	FOXG_00087	FOXG_00087	csp-1	FOXG_15444	FOXG_15444		-	0
Foxysporum	FOXG_00087	FOXG_00087	csp-1	FOXG_15457	FOXG_15457		-	0
Foxysporum	FOXG_00087	FOXG_00087	csp-1	FOXG_15482	FOXG_15482		-	0
Foxysporum	FOXG_00087	FOXG_00087	csp-1	FOXG_15621	FOXG_15621		-	1
Foxysporum	FOXG_00087	FOXG_00087	csp-1	FOXG_15622	FOXG_15622		-	1
Foxysporum	FOXG_00087	FOXG_00087	csp-1	FOXG_15624	FOXG_15624		-	0
Foxysporum	FOXG_00087	FOXG_00087	csp-1	FOXG_15629	FOXG_15629		-	0
Foxysporum	FOXG_00087	FOXG_00087	csp-1	FOXG_15662	FOXG_15662		-	0
Foxysporum	FOXG_00087	FOXG_00087	csp-1	FOXG_16307	FOXG_16307		-	0
Foxysporum	FOXG_00087	FOXG_00087	csp-1	FOXG_16433	FOXG_16433		-	1
Foxysporum	FOXG_00087	FOXG_00087	csp-1	FOXG_16439	FOXG_16439		-	1
Foxysporum	FOXG_00087	FOXG_00087	csp-1	FOXG_16609	FOXG_16609		-	1
Foxysporum	FOXG_00087	FOXG_00087	csp-1	FOXG_16673	FOXG_16673		-	1
Foxysporum	FOXG_00087	FOXG_00087	csp-1	FOXG_16735	FOXG_16735		-	1
Foxysporum	FOXG_00087	FOXG_00087	csp-1	FOXG_16818	FOXG_16818		-	0
Foxysporum	FOXG_00087	FOXG_00087	csp-1	FOXG_16837	FOXG_16837		-	0
Foxysporum	FOXG_00087	FOXG_00087	csp-1	FOXG_16843	FOXG_16843		-	0
Foxysporum	FOXG_00087	FOXG_00087	csp-1	FOXG_16865	FOXG_16865		-	0
Foxysporum	FOXG_00087	FOXG_00087	csp-1	FOXG_17169	FOXG_17169		-	0
Foxysporum	FOXG_00087	FOXG_00087	csp-1	FOXG_17487	FOXG_17487		-	0
Foxysporum	FOXG_00087	FOXG_00087	csp-1	FOXG_17490	FOXG_17490		-	1
Foxysporum	FOXG_00087	FOXG_00087	csp-1	FOXG_17511	FOXG_17511		-	1
Foxysporum	FOXG_00087	FOXG_00087	csp-1	FOXG_17562	FOXG_17562		-	0
Foxysporum	FOXG_00087	FOXG_00087	csp-1	FOXG_17564	FOXG_17564		-	1
Foxysporum	FOXG_00087	FOXG_00087	csp-1	FOXG_17565	FOXG_17565		-	0
Foxysporum	FOXG_00087	FOXG_00087	csp-1	FOXG_17770	FOXG_17770		-	0
Foxysporum	FOXG_00154	FOXG_00154	FGSG_01234	FOXG_00031	FOXG_00031		NaN	0
Foxysporum	FOXG_00154	FOXG_00154	FGSG_01234	FOXG_00073	FOXG_00073		NaN	0
Foxysporum	FOXG_00154	FOXG_00154	FGSG_01234	FOXG_00081	FOXG_00081		NaN	0
Foxysporum	FOXG_00154	FOXG_00154	FGSG_01234	FOXG_00112	FOXG_00112		NaN	0
Foxysporum	FOXG_00154	FOXG_00154	FGSG_01234	FOXG_00133	FOXG_00133		NaN	0
Foxysporum	FOXG_00154	FOXG_00154	FGSG_01234	FOXG_00141	FOXG_00141		NaN	0
Foxysporum	FOXG_00154	FOXG_00154	FGSG_01234	FOXG_00185	FOXG_00185		NaN	0
Foxysporum	FOXG_00154	FOXG_00154	FGSG_01234	FOXG_00217	FOXG_00217		NaN	0
Foxysporum	FOXG_00154	FOXG_00154	FGSG_01234	FOXG_00270	FOXG_00270		NaN	0
Foxysporum	FOXG_00154	FOXG_00154	FGSG_01234	FOXG_00363	FOXG_00363		NaN	0
Foxysporum	FOXG_00154	FOXG_00154	FGSG_01234	FOXG_00417	FOXG_00417		NaN	0
Foxysporum	FOXG_00154	FOXG_00154	FGSG_01234	FOXG_00422	FOXG_00422		NaN	0
Foxysporum	FOXG_00154	FOXG_00154	FGSG_01234	FOXG_00479	FOXG_00479		NaN	0
Foxysporum	FOXG_00154	FOXG_00154	FGSG_01234	FOXG_00527	FOXG_00527		NaN	0
Foxysporum	FOXG_00154	FOXG_00154	FGSG_01234	FOXG_00590	FOXG_00590		NaN	0
Foxysporum	FOXG_00154	FOXG_00154	FGSG_01234	FOXG_00614	FOXG_00614		NaN	0
Foxysporum	FOXG_00154	FOXG_00154	FGSG_01234	FOXG_00626	FOXG_00626		NaN	0
Foxysporum	FOXG_00154	FOXG_00154	FGSG_01234	FOXG_00629	FOXG_00629		NaN	0
Foxysporum	FOXG_00154	FOXG_00154	FGSG_01234	FOXG_00674	FOXG_00674		NaN	0
Foxysporum	FOXG_00154	FOXG_00154	FGSG_01234	FOXG_00717	FOXG_00717		NaN	0
Foxysporum	FOXG_00154	FOXG_00154	FGSG_01234	FOXG_00751	FOXG_00751		NaN	0
Foxysporum	FOXG_00154	FOXG_00154	FGSG_01234	FOXG_00771	FOXG_00771		NaN	0
Foxysporum	FOXG_00154	FOXG_00154	FGSG_01234	FOXG_00786	FOXG_00786		NaN	0
Foxysporum	FOXG_00154	FOXG_00154	FGSG_01234	FOXG_00830	FOXG_00830		NaN	0
Foxysporum	FOXG_00154	FOXG_00154	FGSG_01234	FOXG_00847	FOXG_00847		NaN	0
Foxysporum	FOXG_00154	FOXG_00154	FGSG_01234	FOXG_00881	FOXG_00881		NaN	0
Foxysporum	FOXG_00154	FOXG_00154	FGSG_01234	FOXG_00895	FOXG_00895		NaN	0
Foxysporum	FOXG_00154	FOXG_00154	FGSG_01234	FOXG_00905	FOXG_00905		NaN	0
Foxysporum	FOXG_00154	FOXG_00154	FGSG_01234	FOXG_00913	FOXG_00913		NaN	0
Foxysporum	FOXG_00154	FOXG_00154	FGSG_01234	FOXG_00919	FOXG_00919		NaN	0
Foxysporum	FOXG_00154	FOXG_00154	FGSG_01234	FOXG_00941	FOXG_00941		NaN	0
Foxysporum	FOXG_00154	FOXG_00154	FGSG_01234	FOXG_00956	FOXG_00956		NaN	0
Foxysporum	FOXG_00154	FOXG_00154	FGSG_01234	FOXG_01030	FOXG_01030		NaN	0
Foxysporum	FOXG_00154	FOXG_00154	FGSG_01234	FOXG_01058	FOXG_01058		NaN	0
Foxysporum	FOXG_00154	FOXG_00154	FGSG_01234	FOXG_01078	FOXG_01078		NaN	0
Foxysporum	FOXG_00154	FOXG_00154	FGSG_01234	FOXG_01137	FOXG_01137		NaN	0
Foxysporum	FOXG_00154	FOXG_00154	FGSG_01234	FOXG_01237	FOXG_01237		NaN	0
Foxysporum	FOXG_00154	FOXG_00154	FGSG_01234	FOXG_01339	FOXG_01339		NaN	0
Foxysporum	FOXG_00154	FOXG_00154	FGSG_01234	FOXG_01431	FOXG_01431		NaN	0
Foxysporum	FOXG_00154	FOXG_00154	FGSG_01234	FOXG_01436	FOXG_01436		NaN	0
Foxysporum	FOXG_00154	FOXG_00154	FGSG_01234	FOXG_01525	FOXG_01525		NaN	0
Foxysporum	FOXG_00154	FOXG_00154	FGSG_01234	FOXG_01574	FOXG_01574		NaN	0
Foxysporum	FOXG_00154	FOXG_00154	FGSG_01234	FOXG_01575	FOXG_01575		NaN	0
Foxysporum	FOXG_00154	FOXG_00154	FGSG_01234	FOXG_01606	FOXG_01606		NaN	0
Foxysporum	FOXG_00154	FOXG_00154	FGSG_01234	FOXG_01609	FOXG_01609		NaN	0
Foxysporum	FOXG_00154	FOXG_00154	FGSG_01234	FOXG_01625	FOXG_01625		NaN	0
Foxysporum	FOXG_00154	FOXG_00154	FGSG_01234	FOXG_01641	FOXG_01641		NaN	0
Foxysporum	FOXG_00154	FOXG_00154	FGSG_01234	FOXG_01698	FOXG_01698		NaN	0
Foxysporum	FOXG_00154	FOXG_00154	FGSG_01234	FOXG_01777	FOXG_01777		NaN	0
Foxysporum	FOXG_00154	FOXG_00154	FGSG_01234	FOXG_01817	FOXG_01817		NaN	0
Foxysporum	FOXG_00154	FOXG_00154	FGSG_01234	FOXG_01833	FOXG_01833		NaN	0
Foxysporum	FOXG_00154	FOXG_00154	FGSG_01234	FOXG_01842	FOXG_01842		NaN	0
Foxysporum	FOXG_00154	FOXG_00154	FGSG_01234	FOXG_01887	FOXG_01887		NaN	0
Foxysporum	FOXG_00154	FOXG_00154	FGSG_01234	FOXG_01939	FOXG_01939		NaN	0
Foxysporum	FOXG_00154	FOXG_00154	FGSG_01234	FOXG_01971	FOXG_01971		NaN	0
Foxysporum	FOXG_00154	FOXG_00154	FGSG_01234	FOXG_02007	FOXG_02007		NaN	0
Foxysporum	FOXG_00154	FOXG_00154	FGSG_01234	FOXG_02013	MED19	MED19	NaN	0
Foxysporum	FOXG_00154	FOXG_00154	FGSG_01234	FOXG_02077	FOXG_02077		NaN	0
Foxysporum	FOXG_00154	FOXG_00154	FGSG_01234	FOXG_02131	FOXG_02131		NaN	0
Foxysporum	FOXG_00154	FOXG_00154	FGSG_01234	FOXG_02138	FOXG_02138		NaN	0
Foxysporum	FOXG_00154	FOXG_00154	FGSG_01234	FOXG_02163	FOXG_02163		NaN	0
Foxysporum	FOXG_00154	FOXG_00154	FGSG_01234	FOXG_02168	FOXG_02168		NaN	0
Foxysporum	FOXG_00154	FOXG_00154	FGSG_01234	FOXG_02176	FOXG_02176		NaN	0
Foxysporum	FOXG_00154	FOXG_00154	FGSG_01234	FOXG_02179	FOXG_02179		NaN	0
Foxysporum	FOXG_00154	FOXG_00154	FGSG_01234	FOXG_02181	FOXG_02181		NaN	0
Foxysporum	FOXG_00154	FOXG_00154	FGSG_01234	FOXG_02212	FOXG_02212		NaN	0
Foxysporum	FOXG_00154	FOXG_00154	FGSG_01234	FOXG_02221	FOXG_02221		NaN	0
Foxysporum	FOXG_00154	FOXG_00154	FGSG_01234	FOXG_02242	FOXG_02242		NaN	0
Foxysporum	FOXG_00154	FOXG_00154	FGSG_01234	FOXG_02330	FOXG_02330		NaN	0
Foxysporum	FOXG_00154	FOXG_00154	FGSG_01234	FOXG_02332	FOXG_02332		NaN	0
Foxysporum	FOXG_00154	FOXG_00154	FGSG_01234	FOXG_02344	FOXG_02344		NaN	0
Foxysporum	FOXG_00154	FOXG_00154	FGSG_01234	FOXG_02365	FOXG_02365		NaN	0
Foxysporum	FOXG_00154	FOXG_00154	FGSG_01234	FOXG_02405	FOXG_02405		NaN	0
Foxysporum	FOXG_00154	FOXG_00154	FGSG_01234	FOXG_02837	FOXG_02837		NaN	0
Foxysporum	FOXG_00154	FOXG_00154	FGSG_01234	FOXG_02929	FOXG_02929		NaN	0
Foxysporum	FOXG_00154	FOXG_00154	FGSG_01234	FOXG_02988	FOXG_02988		NaN	0
Foxysporum	FOXG_00154	FOXG_00154	FGSG_01234	FOXG_03003	FOXG_03003		NaN	0
Foxysporum	FOXG_00154	FOXG_00154	FGSG_01234	FOXG_03015	FOXG_03015		NaN	0
Foxysporum	FOXG_00154	FOXG_00154	FGSG_01234	FOXG_03020	FOXG_03020		NaN	0
Foxysporum	FOXG_00154	FOXG_00154	FGSG_01234	FOXG_03080	AIM11	AIM11	NaN	0
Foxysporum	FOXG_00154	FOXG_00154	FGSG_01234	FOXG_03095	FOXG_03095		NaN	0
Foxysporum	FOXG_00154	FOXG_00154	FGSG_01234	FOXG_03149	FOXG_03149		NaN	0
Foxysporum	FOXG_00154	FOXG_00154	FGSG_01234	FOXG_03168	FOXG_03168		NaN	0
Foxysporum	FOXG_00154	FOXG_00154	FGSG_01234	FOXG_03187	FOXG_03187		NaN	0
Foxysporum	FOXG_00154	FOXG_00154	FGSG_01234	FOXG_03191	FOXG_03191		NaN	0
Foxysporum	FOXG_00154	FOXG_00154	FGSG_01234	FOXG_03219	FOXG_03219		NaN	0
Foxysporum	FOXG_00154	FOXG_00154	FGSG_01234	FOXG_03309	FOXG_03309		NaN	0
Foxysporum	FOXG_00154	FOXG_00154	FGSG_01234	FOXG_03343	FOXG_03343		NaN	0
Foxysporum	FOXG_00154	FOXG_00154	FGSG_01234	FOXG_03401	FOXG_03401		NaN	0
Foxysporum	FOXG_00154	FOXG_00154	FGSG_01234	FOXG_03405	FOXG_03405		NaN	0
Foxysporum	FOXG_00154	FOXG_00154	FGSG_01234	FOXG_03429	FOXG_03429		NaN	0
Foxysporum	FOXG_00154	FOXG_00154	FGSG_01234	FOXG_03439	FOXG_03439		NaN	0
Foxysporum	FOXG_00154	FOXG_00154	FGSG_01234	FOXG_03478	FOXG_03478		NaN	0
Foxysporum	FOXG_00154	FOXG_00154	FGSG_01234	FOXG_03596	FOXG_03596		NaN	0
Foxysporum	FOXG_00154	FOXG_00154	FGSG_01234	FOXG_03621	FOXG_03621		NaN	0
Foxysporum	FOXG_00154	FOXG_00154	FGSG_01234	FOXG_03624	FOXG_03624		NaN	0
Foxysporum	FOXG_00154	FOXG_00154	FGSG_01234	FOXG_03646	FOXG_03646		NaN	0
Foxysporum	FOXG_00154	FOXG_00154	FGSG_01234	FOXG_03653	FOXG_03653		NaN	0
Foxysporum	FOXG_00154	FOXG_00154	FGSG_01234	FOXG_03783	FOXG_03783		NaN	0
Foxysporum	FOXG_00154	FOXG_00154	FGSG_01234	FOXG_03811	FOXG_03811		NaN	0
Foxysporum	FOXG_00154	FOXG_00154	FGSG_01234	FOXG_04086	FOXG_04086		NaN	0
Foxysporum	FOXG_00154	FOXG_00154	FGSG_01234	FOXG_04132	FOXG_04132		NaN	0
Foxysporum	FOXG_00154	FOXG_00154	FGSG_01234	FOXG_04196	FOXG_04196		NaN	0
Foxysporum	FOXG_00154	FOXG_00154	FGSG_01234	FOXG_04235	FOXG_04235		NaN	0
Foxysporum	FOXG_00154	FOXG_00154	FGSG_01234	FOXG_04283	FOXG_04283		NaN	0
Foxysporum	FOXG_00154	FOXG_00154	FGSG_01234	FOXG_04320	FOXG_04320		NaN	0
Foxysporum	FOXG_00154	FOXG_00154	FGSG_01234	FOXG_04330	FOXG_04330		NaN	0
Foxysporum	FOXG_00154	FOXG_00154	FGSG_01234	FOXG_04350	FOXG_04350		NaN	0
Foxysporum	FOXG_00154	FOXG_00154	FGSG_01234	FOXG_04379	FOXG_04379		NaN	0
Foxysporum	FOXG_00154	FOXG_00154	FGSG_01234	FOXG_04402	FOXG_04402		NaN	0
Foxysporum	FOXG_00154	FOXG_00154	FGSG_01234	FOXG_04534	FOXG_04534		NaN	0
Foxysporum	FOXG_00154	FOXG_00154	FGSG_01234	FOXG_04541	FOXG_04541		NaN	0
Foxysporum	FOXG_00154	FOXG_00154	FGSG_01234	FOXG_04852	FOXG_04852		NaN	0
Foxysporum	FOXG_00154	FOXG_00154	FGSG_01234	FOXG_04868	FOXG_04868		NaN	0
Foxysporum	FOXG_00154	FOXG_00154	FGSG_01234	FOXG_04910	FOXG_04910		NaN	0
Foxysporum	FOXG_00154	FOXG_00154	FGSG_01234	FOXG_05012	FOXG_05012		NaN	0
Foxysporum	FOXG_00154	FOXG_00154	FGSG_01234	FOXG_05095	FOXG_05095		NaN	0
Foxysporum	FOXG_00154	FOXG_00154	FGSG_01234	FOXG_05114	FOXG_05114		NaN	0
Foxysporum	FOXG_00154	FOXG_00154	FGSG_01234	FOXG_05131	FOXG_05131		NaN	0
Foxysporum	FOXG_00154	FOXG_00154	FGSG_01234	FOXG_05267	FOXG_05267		NaN	0
Foxysporum	FOXG_00154	FOXG_00154	FGSG_01234	FOXG_05271	FOXG_05271		NaN	0
Foxysporum	FOXG_00154	FOXG_00154	FGSG_01234	FOXG_05282	FOXG_05282		NaN	0
Foxysporum	FOXG_00154	FOXG_00154	FGSG_01234	FOXG_05283	FOXG_05283		NaN	0
Foxysporum	FOXG_00154	FOXG_00154	FGSG_01234	FOXG_05285	FOXG_05285		NaN	0
Foxysporum	FOXG_00154	FOXG_00154	FGSG_01234	FOXG_05327	FOXG_05327		NaN	0
Foxysporum	FOXG_00154	FOXG_00154	FGSG_01234	FOXG_05364	FOXG_05364		NaN	0
Foxysporum	FOXG_00154	FOXG_00154	FGSG_01234	FOXG_05370	FOXG_05370		NaN	0
Foxysporum	FOXG_00154	FOXG_00154	FGSG_01234	FOXG_05371	FOXG_05371		NaN	0
Foxysporum	FOXG_00154	FOXG_00154	FGSG_01234	FOXG_05408	FOXG_05408		NaN	0
Foxysporum	FOXG_00154	FOXG_00154	FGSG_01234	FOXG_05428	FOXG_05428		NaN	0
Foxysporum	FOXG_00154	FOXG_00154	FGSG_01234	FOXG_05430	FOXG_05430		NaN	0
Foxysporum	FOXG_00154	FOXG_00154	FGSG_01234	FOXG_05435	FOXG_05435		NaN	0
Foxysporum	FOXG_00154	FOXG_00154	FGSG_01234	FOXG_05502	FOXG_05502		NaN	0
Foxysporum	FOXG_00154	FOXG_00154	FGSG_01234	FOXG_05517	FOXG_05517		NaN	0
Foxysporum	FOXG_00154	FOXG_00154	FGSG_01234	FOXG_05531	FOXG_05531		NaN	0
Foxysporum	FOXG_00154	FOXG_00154	FGSG_01234	FOXG_05537	FOXG_05537		NaN	0
Foxysporum	FOXG_00154	FOXG_00154	FGSG_01234	FOXG_05541	FOXG_05541		NaN	0
Foxysporum	FOXG_00154	FOXG_00154	FGSG_01234	FOXG_05565	FOXG_05565		NaN	0
Foxysporum	FOXG_00154	FOXG_00154	FGSG_01234	FOXG_05692	FOXG_05692		NaN	0
Foxysporum	FOXG_00154	FOXG_00154	FGSG_01234	FOXG_05699	FOXG_05699		NaN	0
Foxysporum	FOXG_00154	FOXG_00154	FGSG_01234	FOXG_05764	FOXG_05764		NaN	0
Foxysporum	FOXG_00154	FOXG_00154	FGSG_01234	FOXG_05769	FOXG_05769		NaN	0
Foxysporum	FOXG_00154	FOXG_00154	FGSG_01234	FOXG_05775	FOXG_05775		NaN	0
Foxysporum	FOXG_00154	FOXG_00154	FGSG_01234	FOXG_05798	FOXG_05798		NaN	0
Foxysporum	FOXG_00154	FOXG_00154	FGSG_01234	FOXG_05966	FOXG_05966		NaN	0
Foxysporum	FOXG_00154	FOXG_00154	FGSG_01234	FOXG_06064	FOXG_06064		NaN	0
Foxysporum	FOXG_00154	FOXG_00154	FGSG_01234	FOXG_06162	FOXG_06162		NaN	0
Foxysporum	FOXG_00154	FOXG_00154	FGSG_01234	FOXG_06213	FOXG_06213		NaN	0
Foxysporum	FOXG_00154	FOXG_00154	FGSG_01234	FOXG_06257	FOXG_06257		NaN	0
Foxysporum	FOXG_00154	FOXG_00154	FGSG_01234	FOXG_06298	FOXG_06298		NaN	0
Foxysporum	FOXG_00154	FOXG_00154	FGSG_01234	FOXG_06309	FOXG_06309		NaN	0
Foxysporum	FOXG_00154	FOXG_00154	FGSG_01234	FOXG_06313	FOXG_06313		NaN	0
Foxysporum	FOXG_00154	FOXG_00154	FGSG_01234	FOXG_06319	FOXG_06319		NaN	0
Foxysporum	FOXG_00154	FOXG_00154	FGSG_01234	FOXG_06334	FOXG_06334		NaN	0
Foxysporum	FOXG_00154	FOXG_00154	FGSG_01234	FOXG_06364	FOXG_06364		NaN	0
Foxysporum	FOXG_00154	FOXG_00154	FGSG_01234	FOXG_06400	FOXG_06400		NaN	0
Foxysporum	FOXG_00154	FOXG_00154	FGSG_01234	FOXG_06436	FOXG_06436		NaN	0
Foxysporum	FOXG_00154	FOXG_00154	FGSG_01234	FOXG_06928	FOXG_06928		NaN	0
Foxysporum	FOXG_00154	FOXG_00154	FGSG_01234	FOXG_07384	FOXG_07384		NaN	0
Foxysporum	FOXG_00154	FOXG_00154	FGSG_01234	FOXG_07465	FOXG_07465		NaN	0
Foxysporum	FOXG_00154	FOXG_00154	FGSG_01234	FOXG_07494	FOXG_07494		NaN	0
Foxysporum	FOXG_00154	FOXG_00154	FGSG_01234	FOXG_07694	FOXG_07694		NaN	0
Foxysporum	FOXG_00154	FOXG_00154	FGSG_01234	FOXG_07701	FOXG_07701		NaN	0
Foxysporum	FOXG_00154	FOXG_00154	FGSG_01234	FOXG_07711	FOXG_07711		NaN	0
Foxysporum	FOXG_00154	FOXG_00154	FGSG_01234	FOXG_07722	FOXG_07722		NaN	0
Foxysporum	FOXG_00154	FOXG_00154	FGSG_01234	FOXG_07781	FOXG_07781		NaN	0
Foxysporum	FOXG_00154	FOXG_00154	FGSG_01234	FOXG_07820	FOXG_07820		NaN	0
Foxysporum	FOXG_00154	FOXG_00154	FGSG_01234	FOXG_07832	FOXG_07832		NaN	0
Foxysporum	FOXG_00154	FOXG_00154	FGSG_01234	FOXG_07863	FOXG_07863		NaN	0
Foxysporum	FOXG_00154	FOXG_00154	FGSG_01234	FOXG_07868	FOXG_07868		NaN	0
Foxysporum	FOXG_00154	FOXG_00154	FGSG_01234	FOXG_07887	FOXG_07887		NaN	0
Foxysporum	FOXG_00154	FOXG_00154	FGSG_01234	FOXG_07912	FOXG_07912		NaN	0
Foxysporum	FOXG_00154	FOXG_00154	FGSG_01234	FOXG_07920	FOXG_07920		NaN	0
Foxysporum	FOXG_00154	FOXG_00154	FGSG_01234	FOXG_07935	FOXG_07935		NaN	0
Foxysporum	FOXG_00154	FOXG_00154	FGSG_01234	FOXG_07978	FOXG_07978		NaN	0
Foxysporum	FOXG_00154	FOXG_00154	FGSG_01234	FOXG_07981	FOXG_07981		NaN	0
Foxysporum	FOXG_00154	FOXG_00154	FGSG_01234	FOXG_08001	FOXG_08001		NaN	0
Foxysporum	FOXG_00154	FOXG_00154	FGSG_01234	FOXG_08011	FOXG_08011		NaN	0
Foxysporum	FOXG_00154	FOXG_00154	FGSG_01234	FOXG_08043	FOXG_08043		NaN	0
Foxysporum	FOXG_00154	FOXG_00154	FGSG_01234	FOXG_08110	FOXG_08110		NaN	0
Foxysporum	FOXG_00154	FOXG_00154	FGSG_01234	FOXG_08165	FOXG_08165		NaN	0
Foxysporum	FOXG_00154	FOXG_00154	FGSG_01234	FOXG_08186	FOXG_08186		NaN	0
Foxysporum	FOXG_00154	FOXG_00154	FGSG_01234	FOXG_08192	FOXG_08192		NaN	0
Foxysporum	FOXG_00154	FOXG_00154	FGSG_01234	FOXG_08240	FOXG_08240		NaN	0
Foxysporum	FOXG_00154	FOXG_00154	FGSG_01234	FOXG_08299	FOXG_08299		NaN	0
Foxysporum	FOXG_00154	FOXG_00154	FGSG_01234	FOXG_08308	FOXG_08308		NaN	0
Foxysporum	FOXG_00154	FOXG_00154	FGSG_01234	FOXG_08330	FOXG_08330		NaN	0
Foxysporum	FOXG_00154	FOXG_00154	FGSG_01234	FOXG_08331	FOXG_08331		NaN	0
Foxysporum	FOXG_00154	FOXG_00154	FGSG_01234	FOXG_08353	FOXG_08353		NaN	0
Foxysporum	FOXG_00154	FOXG_00154	FGSG_01234	FOXG_08355	FOXG_08355		NaN	0
Foxysporum	FOXG_00154	FOXG_00154	FGSG_01234	FOXG_08426	FOXG_08426		NaN	0
Foxysporum	FOXG_00154	FOXG_00154	FGSG_01234	FOXG_08496	FOXG_08496		NaN	0
Foxysporum	FOXG_00154	FOXG_00154	FGSG_01234	FOXG_08513	FOXG_08513		NaN	0
Foxysporum	FOXG_00154	FOXG_00154	FGSG_01234	FOXG_08535	FOXG_08535		NaN	0
Foxysporum	FOXG_00154	FOXG_00154	FGSG_01234	FOXG_08552	FOXG_08552		NaN	0
Foxysporum	FOXG_00154	FOXG_00154	FGSG_01234	FOXG_08649	FOXG_08649		NaN	0
Foxysporum	FOXG_00154	FOXG_00154	FGSG_01234	FOXG_08779	FOXG_08779		NaN	0
Foxysporum	FOXG_00154	FOXG_00154	FGSG_01234	FOXG_09066	FOXG_09066		NaN	0
Foxysporum	FOXG_00154	FOXG_00154	FGSG_01234	FOXG_09137	FOXG_09137		NaN	0
Foxysporum	FOXG_00154	FOXG_00154	FGSG_01234	FOXG_09230	FOXG_09230		NaN	0
Foxysporum	FOXG_00154	FOXG_00154	FGSG_01234	FOXG_09242	FOXG_09242		NaN	0
Foxysporum	FOXG_00154	FOXG_00154	FGSG_01234	FOXG_09243	FOXG_09243		NaN	0
Foxysporum	FOXG_00154	FOXG_00154	FGSG_01234	FOXG_09268	FOXG_09268		NaN	0
Foxysporum	FOXG_00154	FOXG_00154	FGSG_01234	FOXG_09270	FOXG_09270		NaN	0
Foxysporum	FOXG_00154	FOXG_00154	FGSG_01234	FOXG_09317	FOXG_09317		NaN	0
Foxysporum	FOXG_00154	FOXG_00154	FGSG_01234	FOXG_09329	FOXG_09329		NaN	0
Foxysporum	FOXG_00154	FOXG_00154	FGSG_01234	FOXG_09359	FOXG_09359		NaN	0
Foxysporum	FOXG_00154	FOXG_00154	FGSG_01234	FOXG_09367	FOXG_09367		NaN	0
Foxysporum	FOXG_00154	FOXG_00154	FGSG_01234	FOXG_09392	FOXG_09392		NaN	0
Foxysporum	FOXG_00154	FOXG_00154	FGSG_01234	FOXG_09420	FOXG_09420		NaN	0
Foxysporum	FOXG_00154	FOXG_00154	FGSG_01234	FOXG_09506	FOXG_09506		NaN	0
Foxysporum	FOXG_00154	FOXG_00154	FGSG_01234	FOXG_09525	FOXG_09525		NaN	0
Foxysporum	FOXG_00154	FOXG_00154	FGSG_01234	FOXG_09665	FOXG_09665		NaN	0
Foxysporum	FOXG_00154	FOXG_00154	FGSG_01234	FOXG_10270	FOXG_10270		NaN	0
Foxysporum	FOXG_00154	FOXG_00154	FGSG_01234	FOXG_10314	chs7	chs7	NaN	0
Foxysporum	FOXG_00154	FOXG_00154	FGSG_01234	FOXG_10372	FOXG_10372		NaN	0
Foxysporum	FOXG_00154	FOXG_00154	FGSG_01234	FOXG_10453	MDM10	MDM10	NaN	0
Foxysporum	FOXG_00154	FOXG_00154	FGSG_01234	FOXG_10582	FOXG_10582		NaN	0
Foxysporum	FOXG_00154	FOXG_00154	FGSG_01234	FOXG_10584	FOXG_10584		NaN	0
Foxysporum	FOXG_00154	FOXG_00154	FGSG_01234	FOXG_10595	FOXG_10595		NaN	0
Foxysporum	FOXG_00154	FOXG_00154	FGSG_01234	FOXG_10691	FOXG_10691		NaN	0
Foxysporum	FOXG_00154	FOXG_00154	FGSG_01234	FOXG_10751	FOXG_10751		NaN	0
Foxysporum	FOXG_00154	FOXG_00154	FGSG_01234	FOXG_10766	FOXG_10766		NaN	0
Foxysporum	FOXG_00154	FOXG_00154	FGSG_01234	FOXG_10989	FOXG_10989		NaN	0
Foxysporum	FOXG_00154	FOXG_00154	FGSG_01234	FOXG_10993	FOXG_10993		NaN	0
Foxysporum	FOXG_00154	FOXG_00154	FGSG_01234	FOXG_11001	FOXG_11001		NaN	0
Foxysporum	FOXG_00154	FOXG_00154	FGSG_01234	FOXG_11028	FOXG_11028		NaN	0
Foxysporum	FOXG_00154	FOXG_00154	FGSG_01234	FOXG_11043	FOXG_11043		NaN	0
Foxysporum	FOXG_00154	FOXG_00154	FGSG_01234	FOXG_11082	FOXG_11082		NaN	0
Foxysporum	FOXG_00154	FOXG_00154	FGSG_01234	FOXG_11126	FOXG_11126		NaN	0
Foxysporum	FOXG_00154	FOXG_00154	FGSG_01234	FOXG_11142	FOXG_11142		NaN	0
Foxysporum	FOXG_00154	FOXG_00154	FGSG_01234	FOXG_11150	FOXG_11150		NaN	0
Foxysporum	FOXG_00154	FOXG_00154	FGSG_01234	FOXG_11181	FOXG_11181		NaN	0
Foxysporum	FOXG_00154	FOXG_00154	FGSG_01234	FOXG_11187	FOXG_11187		NaN	0
Foxysporum	FOXG_00154	FOXG_00154	FGSG_01234	FOXG_11204	FOXG_11204		NaN	0
Foxysporum	FOXG_00154	FOXG_00154	FGSG_01234	FOXG_11216	FOXG_11216		NaN	0
Foxysporum	FOXG_00154	FOXG_00154	FGSG_01234	FOXG_11219	FOXG_11219		NaN	0
Foxysporum	FOXG_00154	FOXG_00154	FGSG_01234	FOXG_11281	FOXG_11281		NaN	0
Foxysporum	FOXG_00154	FOXG_00154	FGSG_01234	FOXG_11284	FOXG_11284		NaN	0
Foxysporum	FOXG_00154	FOXG_00154	FGSG_01234	FOXG_11330	FOXG_11330		NaN	0
Foxysporum	FOXG_00154	FOXG_00154	FGSG_01234	FOXG_11353	FOXG_11353		NaN	0
Foxysporum	FOXG_00154	FOXG_00154	FGSG_01234	FOXG_11371	FOXG_11371		NaN	0
Foxysporum	FOXG_00154	FOXG_00154	FGSG_01234	FOXG_11396	FOXG_11396		NaN	0
[truncated: 41,574 more rows]
