# Supplementary material for: Gene Regulatory Network Inference and Gene Module Regulating Virulence in Fusarium oxysporum
Source: Front Microbiol. 2022 Jun 2;13:861528. doi: 10.3389/fmicb.2022.861528 (PMC9201490; doi:10.3389/fmicb.2022.861528)
Supplement: Supplementary file 2 [file Table_2.XLSX]

## Sheet: Module 0
Table S2. The gene ontology terms enrichment for each communities
Sublist	Category	Term	RT	Genes	Count	%	P-Value	Benjamini
	GOTERM_BP_3	ribonucleoprotein complex biogenesis	RT		3	1,2	6,4E-3	3,3E-1
							0.0064	0.33

## Sheet: Module 1
Sublist	Category	Term	RT	Genes	Count	%	P-Value	Benjamini
	GOTERM_BP_3	carbohydrate derivative metabolic process	RT		8	1,8	3,6E-2	1,0E0
	GOTERM_BP_3	single-organism biosynthetic process	RT		6	1,4	8,7E-2	1,0E0

## Sheet: Module 3
Sublist	Category	Term	RT	Genes	Count	%	P-Value	Benjamini
	GOTERM_BP_3	signal transduction	RT		10	1,8	5,9E-5	1,9E-3
	GOTERM_BP_3	cell communication	RT		10	1,8	5,9E-5	1,9E-3
	GOTERM_BP_3	regulation of catalytic activity	RT		3	0,5	1,1E-2	2,5E-1
	GOTERM_BP_3	establishment of localization in cell	RT		4	0,7	4,0E-2	4,4E-1
	GOTERM_BP_3	intracellular transport	RT		4	0,7	4,0E-2	4,4E-1
	GOTERM_BP_3	protein metabolic process	RT		8	1,5	4,0E-2	4,4E-1
	GOTERM_BP_3	phosphorus metabolic process	RT		6	1,1	7,1E-2	6,6E-1

## Sheet: Module 4
Sublist	Category	Term	RT	Genes	Count	%	P-Value	Benjamini
	GOTERM_BP_3	establishment of protein localization	RT		5	1,3	2,8E-3	1,0E-1
	GOTERM_BP_3	protein localization	RT		5	1,3	3,3E-3	1,0E-1
	GOTERM_BP_3	cellular macromolecule localization	RT		4	1,1	1,1E-2	2,3E-1
	GOTERM_BP_3	intracellular transport	RT		4	1,1	2,3E-2	2,8E-1
	GOTERM_BP_3	establishment of localization in cell	RT		4	1,1	2,3E-2	2,8E-1

## Sheet: Module 5
Sublist	Category	Term	RT	Genes	Count	%	P-Value	Benjamini
	GOTERM_BP_3	cellular amino acid metabolic process	RT		8	1,7	1,7E-3	7,9E-2
	GOTERM_BP_3	organic acid metabolic process	RT		9	1,9	9,8E-3	1,9E-1
	GOTERM_BP_3	small molecule metabolic process	RT		12	2,5	1,2E-2	1,9E-1
	GOTERM_BP_3	organonitrogen compound metabolic process	RT		11	2,3	4,3E-2	4,7E-1
	GOTERM_BP_3	single-organism biosynthetic process	RT		6	1,3	5,0E-2	4,7E-1

## Sheet: Module 6
Sublist	Category	Term	RT	Genes	Count	%	P-Value	Benjamini
	GOTERM_BP_3	movement of cell or subcellular component	RT		2	0,5	8,1E-2	1,0E0
	GOTERM_BP_3	microtubule-based process	RT		2	0,5	1,0E-1	1,0E0

## Sheet: Module 7
Sublist	Category	Term	RT	Genes	Count	%	P-Value	Benjamini
	GOTERM_BP_3	regulation of nitrogen compound metabolic process	RT		6	1,3	3,2E-2	6,2E-1
	GOTERM_BP_3	regulation of biosynthetic process	RT		6	1,3	3,2E-2	6,2E-1
	GOTERM_BP_3	regulation of cellular metabolic process	RT		6	1,3	3,8E-2	6,2E-1
	GOTERM_BP_3	regulation of primary metabolic process	RT		6	1,3	4,4E-2	6,2E-1
	GOTERM_BP_3	regulation of macromolecule metabolic process	RT		6	1,3	4,7E-2	6,2E-1

## Sheet: Module 9
Sublist	Category	Term	RT	Genes	Count	%	P-Value	Benjamini
	GOTERM_BP_3	sporulation resulting in formation of a cellular spore	RT		2	0,3	9,8E-2	1,0E0
	GOTERM_BP_3	sporulation	RT		2	0,3	9,8E-2	1,0E0

## Sheet: Module 10
Sublist	Category	Term	RT	Genes	Count	%	P-Value	Benjamini
	GOTERM_BP_3	cellular macromolecule metabolic process	RT		55	3,9	1,5E-2	6,1E-1
	GOTERM_BP_3	macromolecule metabolic process	RT		58	4,1	1,6E-2	6,1E-1
	GOTERM_BP_3	nucleobase-containing compound metabolic process	RT		51	3,6	3,6E-2	6,5E-1
	GOTERM_BP_3	heterocycle metabolic process	RT		52	3,7	3,7E-2	6,5E-1
	GOTERM_BP_3	organic cyclic compound metabolic process	RT		53	3,7	4,3E-2	6,5E-1
	GOTERM_BP_3	cellular aromatic compound metabolic process	RT		52	3,7	7,0E-2	8,8E-1

## Sheet: Module 12
Sublist	Category	Term	RT	Genes	Count	%	P-Value	Benjamini
	GOTERM_BP_3	organelle organization	RT		10	1,0	4,5E-3	4,2E-1
	GOTERM_BP_3	cellular component assembly	RT		5	0,5	9,1E-3	4,2E-1
	GOTERM_BP_3	macromolecular complex subunit organization	RT		5	0,5	2,6E-2	5,4E-1
	GOTERM_BP_3	cofactor metabolic process	RT		6	0,6	2,7E-2	5,4E-1
	GOTERM_BP_3	chromosome segregation	RT		4	0,4	2,9E-2	5,4E-1
	GOTERM_BP_3	protein metabolic process	RT		11	1,1	4,0E-2	5,4E-1
	GOTERM_BP_3	organophosphate metabolic process	RT		8	0,8	4,1E-2	5,4E-1
	GOTERM_BP_3	cellular nitrogen compound metabolic process	RT		33	3,4	7,0E-2	6,2E-1
	GOTERM_BP_3	cellular macromolecule metabolic process	RT		32	3,3	7,1E-2	6,2E-1
	GOTERM_BP_3	phosphorus metabolic process	RT		8	0,8	7,5E-2	6,2E-1
	GOTERM_BP_3	protein complex biogenesis	RT		3	0,3	7,6E-2	6,2E-1
	GOTERM_BP_3	cellular biosynthetic process	RT		27	2,8	9,4E-2	6,2E-1

[truncated: 3 more sheets: Module 13, Module 14, Module 15]
