# Supplementary material for: Gene Regulatory Network Inference and Gene Module Regulating Virulence in Fusarium oxysporum
Source: Front Microbiol. 2022 Jun 2;13:861528. doi: 10.3389/fmicb.2022.861528 (PMC9201490; doi:10.3389/fmicb.2022.861528)
Supplement: Supplementary file 4 [file Data_Sheet_1.zip]

Archive with 2 entries (2 files):
- Supplementary_material_S1_FoxysporumGRN.sqlite3
- __MACOSX/._Supplementary_material_S1_FoxysporumGRN.sqlite3
